# Supplementary material for: Tire-road friction estimation and traction control strategy for motorized electric vehicle
Source: PLoS One. 2017 Jun 29;12(6):e0179526. doi: 10.1371/journal.pone.0179526 (PMC5491023; doi:10.1371/journal.pone.0179526)
Supplement: S1 File — (ZIP) [file pone.0179526.s001.zip]

Archive with 34 entries (33 files):
- S1_File/
- S1_File/Fig10Wheel rotating speed with TCS control_front.txt
- S1_File/Fig10Wheel rotating speed with TCS control_rear.txt
- S1_File/Fig11Comparison of adhesion coefficient and slipping rate_adhesionw.txt
- S1_File/Fig11Comparison of adhesion coefficient and slipping rate_adhesionwo.txt
- S1_File/Fig11Comparison of adhesion coefficient and slipping rate_slipw.txt
- S1_File/Fig11Comparison of adhesion coefficient and slipping rate_slipwo.txt
- S1_File/Fig12Comparison of traction variation_w.txt
- S1_File/Fig12Comparison of traction variation_wo.txt
- S1_File/Fig15original wheel speed and filtered_Filtered_left_wheel.txt
- S1_File/Fig15original wheel speed and filtered_Filtered_right_wheel.txt
- S1_File/Fig15original wheel speed and filtered_left_wheel.txt
- S1_File/Fig15original wheel speed and filtered_right_wheel.txt
- S1_File/Fig16Original wheel torque and filtered_actual_torque.txt
- S1_File/Fig16Original wheel torque and filtered_filered_torque.txt
- S1_File/Fig17Slip ratio and adhesion coefficient_filtered_adhesion.txt
- S1_File/Fig17Slip ratio and adhesion coefficient_filtered_slip_ratio.txt
- S1_File/Fig18Output by road identifier_max_adhesion.txt
- S1_File/Fig18Output by road identifier_optimal_slip.txt
- S1_File/Fig18Output by road identifier_skid_slip.txt
- S1_File/Fig2Relations for adhesion coefficient and slip ratio_a_adhesion factor with slip ratios.txt
- S1_File/Fig2Relations for adhesion coefficient and slip ratio_b_duds with slip ratio..txt
- S1_File/Fig5_Wheel driving torque.txt
- S1_File/Fig6Output by road identifier_actual_adhesion.txt
- S1_File/Fig6Output by road identifier_actual_slip.txt
- S1_File/Fig6Output by road identifier_max_adhension.txt
- S1_File/Fig6Output by road identifier_optimal_slip.txt
- S1_File/Fig7Adhesion characteristics of Road I_angle0.txt
- S1_File/Fig7Adhesion characteristics of Road I_angle10.txt
- S1_File/Fig7Adhesion characteristics of Road I_angle5.txt
- S1_File/Fig8Vehicle Speed Variation_w.txt
- S1_File/Fig8Vehicle Speed Variation_wo.txt
- S1_File/Fig9Wheel rotating speed without TCS control_front.txt
- S1_File/Fig9Wheel rotating speed without TCS control_rear.txt
