# Supplementary material for: Tire-road friction estimation and traction control strategy for motorized electric vehicle
Source: PLoS One. 2017 Jun 29;12(6):e0179526. doi: 10.1371/journal.pone.0179526 (PMC5491023; doi:10.1371/journal.pone.0179526)
Supplement: S1 File — (ZIP) [file pone.0179526.s001.zip › S1_File/Fig10Wheel rotating speed with TCS control_front.txt]

   4.8898487e-02   1.8817084e-01
   9.4864101e-02   2.6077333e-01
   1.4082972e-01   3.9145782e-01
   1.9445627e-01   5.8022430e-01
   2.1743907e-01   7.1090879e-01
   2.5574375e-01   8.8515477e-01
   3.0170937e-01   1.0739213e+00
   3.4767498e-01   1.2191262e+00
   4.1662340e-01   1.4369337e+00
   4.7791089e-01   1.6257002e+00
   4.9323276e-01   1.7999462e+00
   5.6218118e-01   1.9451512e+00
   6.0814680e-01   2.1193972e+00
   6.4645148e-01   2.2355611e+00
   7.0007803e-01   2.3807661e+00
   7.7668738e-01   2.6711761e+00
   8.3797487e-01   2.7728196e+00
   9.2990610e-01   2.9906271e+00
   9.3756703e-01   3.1648731e+00
   1.0218373e+00   3.3972010e+00
   1.0524811e+00   3.5569265e+00
   1.1214295e+00   3.6876110e+00
   1.1673951e+00   3.8618570e+00
   1.2363435e+00   4.0215825e+00
   1.2746482e+00   4.1813080e+00
   1.3052920e+00   4.3700745e+00
   1.3512576e+00   4.5007589e+00
   1.3895622e+00   4.6314434e+00
   1.4585107e+00   4.8056894e+00
   1.4891544e+00   4.9073329e+00
   1.5121372e+00   4.9654149e+00
   1.5581028e+00   5.0960994e+00
   1.5887466e+00   5.2267839e+00
   1.6040684e+00   5.2848659e+00
   1.6500341e+00   5.3865094e+00
   1.7036606e+00   5.5897963e+00
   1.7419653e+00   5.7059603e+00
   1.7726090e+00   5.8511653e+00
   1.8185746e+00   6.0108908e+00
   1.8722012e+00   6.1415753e+00
   1.9181668e+00   6.2722598e+00
   1.9488106e+00   6.4465058e+00
   1.9641324e+00   6.5336287e+00
   2.0100980e+00   6.7078747e+00
   2.0484027e+00   6.8676002e+00
   2.1096902e+00   7.0273257e+00
   2.1633168e+00   7.1580102e+00
   2.2092824e+00   7.3322562e+00
   2.2475870e+00   7.4919817e+00
   2.3012136e+00   7.6807481e+00
   2.3471792e+00   7.8259531e+00
   2.4008058e+00   7.9566376e+00
   2.4391104e+00   8.0582811e+00
   2.4860105e+00   8.2044066e+00
   2.5243152e+00   8.3060501e+00
   2.5856027e+00   8.4802961e+00
   2.6085855e+00   8.6109806e+00
   2.6622120e+00   8.7852266e+00
   2.7311605e+00   8.9739931e+00
   2.7694651e+00   9.1191980e+00
   2.8154307e+00   9.2789235e+00
   2.8537354e+00   9.4531695e+00
   2.9073620e+00   9.6564565e+00
   2.9686495e+00   9.7871410e+00
   3.0222760e+00   9.9468665e+00
   3.0605807e+00   1.0121112e+01
   3.1448510e+00   1.0324399e+01
   3.1908166e+00   1.0469604e+01
   3.2214603e+00   1.0730973e+01
   3.2980697e+00   1.0905219e+01
   3.3363744e+00   1.1064945e+01
   3.3823400e+00   1.1166588e+01
   3.4589493e+00   1.1326314e+01
   3.5202368e+00   1.1544121e+01
   3.5662025e+00   1.1718367e+01
   3.6504727e+00   1.1979736e+01
   3.6964384e+00   1.2183023e+01
   3.7424040e+00   1.2371790e+01
   3.8419961e+00   1.2633159e+01
   3.8803008e+00   1.2836446e+01
   3.9492492e+00   1.3025212e+01
   4.0411805e+00   1.3286581e+01
   4.1331117e+00   1.3547950e+01
   4.2020601e+00   1.3780278e+01
   4.2786695e+00   1.4099729e+01
   4.3399570e+00   1.4303016e+01
   4.4012444e+00   1.4462742e+01
   4.4548710e+00   1.4607947e+01
   4.4625319e+00   1.4607947e+01
   4.5161585e+00   1.4578906e+01
   4.5774460e+00   1.4448221e+01
   4.5927678e+00   1.4375619e+01
   4.6004288e+00   1.4230414e+01
   4.6234116e+00   1.4143291e+01
   4.6463944e+00   1.4012606e+01
   4.6846991e+00   1.3838360e+01
   4.7230037e+00   1.3765758e+01
   4.7459866e+00   1.3736717e+01
   4.7919522e+00   1.3678635e+01
   4.9145271e+00   1.3707676e+01
   5.0447631e+00   1.3707676e+01
   5.1520162e+00   1.3736717e+01
   5.3435395e+00   1.3780278e+01
   5.5120801e+00   1.3809319e+01
   5.6269942e+00   1.3838360e+01
   5.7419082e+00   1.3910963e+01
   5.8798050e+00   1.3910963e+01
   5.9717363e+00   1.3910963e+01
   6.1249550e+00   1.3896442e+01
   6.2781737e+00   1.3867401e+01
   6.4467143e+00   1.3867401e+01
   6.5080018e+00   1.3867401e+01
   6.5903878e+00   1.3896475e+01
   6.6823191e+00   1.3910995e+01
   6.7819112e+00   1.3910995e+01
   6.9044862e+00   1.3925516e+01
   6.9964174e+00   1.3925516e+01
   7.0960096e+00   1.3925516e+01
   7.1879408e+00   1.3925516e+01
   7.2875330e+00   1.3910995e+01
   7.4024470e+00   1.3896475e+01
   7.4943782e+00   1.3896475e+01
   7.6246141e+00   1.3896475e+01
   7.7165454e+00   1.3896475e+01
   7.8467813e+00   1.3896475e+01
   7.9616953e+00   1.3896475e+01
