# Supplementary material for: Tire-road friction estimation and traction control strategy for motorized electric vehicle
Source: PLoS One. 2017 Jun 29;12(6):e0179526. doi: 10.1371/journal.pone.0179526 (PMC5491023; doi:10.1371/journal.pone.0179526)
Supplement: S1 File — (ZIP) [file pone.0179526.s001.zip › S1_File/Fig10Wheel rotating speed with TCS control_rear.txt]

   7.3770428e-02   1.7530475e-01
   1.1973604e-01   3.0636787e-01
   1.5804072e-01   4.0830586e-01
   2.1932821e-01   5.6849412e-01
   2.5763289e-01   7.4324494e-01
   3.1125944e-01   9.1799577e-01
   3.3424224e-01   1.0199338e+00
   3.6488599e-01   1.1218717e+00
   4.1851254e-01   1.2529349e+00
   4.7213909e-01   1.3985605e+00
   5.2576564e-01   1.5150611e+00
   5.6407032e-01   1.6315617e+00
   6.2535780e-01   1.8354376e+00
   6.6366248e-01   2.0247510e+00
   7.0962809e-01   2.1558141e+00
   7.6325465e-01   2.3014398e+00
   8.0922026e-01   2.4325029e+00
   8.5518587e-01   2.5781286e+00
   9.0115149e-01   2.6655041e+00
   9.2413430e-01   2.7674420e+00
   1.0007437e+00   3.0004431e+00
   1.0313874e+00   3.0878186e+00
   1.0850139e+00   3.2480068e+00
   1.1309796e+00   3.4227576e+00
   1.1692842e+00   3.5829459e+00
   1.2229108e+00   3.7140090e+00
   1.3148420e+00   3.9761353e+00
   1.3531467e+00   4.1363235e+00
   1.3837904e+00   4.2965118e+00
   1.4680607e+00   4.4712626e+00
   1.5140263e+00   4.6314509e+00
   1.5829748e+00   4.7916391e+00
   1.6902279e+00   5.1120156e+00
   1.7361935e+00   5.2867665e+00
   1.7821591e+00   5.4178296e+00
   1.8357857e+00   5.6071430e+00
   1.8664294e+00   5.7090810e+00
   1.9123950e+00   5.8692692e+00
   1.9736825e+00   6.0731452e+00
   2.0273090e+00   6.3061463e+00
   2.0579528e+00   6.4226469e+00
   2.1269012e+00   6.6265228e+00
   2.1958496e+00   6.8303988e+00
   2.2418152e+00   6.9614619e+00
   2.3184246e+00   7.1507753e+00
   2.3567293e+00   7.2381507e+00
   2.4103558e+00   7.3546513e+00
   2.5099480e+00   7.6167775e+00
   2.5405917e+00   7.8060909e+00
   2.5712355e+00   7.9371540e+00
   2.6401839e+00   8.1119049e+00
   2.6881887e+00   8.2232463e+00
   2.7264933e+00   8.3834346e+00
   2.7571371e+00   8.4271223e+00
   2.8031027e+00   8.5873105e+00
   2.8414074e+00   8.7038111e+00
   2.8873730e+00   8.8348742e+00
   2.9180167e+00   8.9368122e+00
   2.9793042e+00   9.1989384e+00
   3.0252698e+00   9.3008764e+00
   3.0635745e+00   9.4610647e+00
   3.1018792e+00   9.6358155e+00
   3.1631667e+00   9.7960038e+00
   3.1938104e+00   9.9125043e+00
   3.2474370e+00   1.0043567e+01
   3.3317073e+00   1.0203756e+01
   3.3546901e+00   1.0334819e+01
   3.4006557e+00   1.0465882e+01
   3.4542822e+00   1.0655195e+01
   3.4772651e+00   1.0757133e+01
   3.5308916e+00   1.0888196e+01
   3.5538744e+00   1.0975572e+01
   3.5998400e+00   1.1106635e+01
   3.6458056e+00   1.1223136e+01
   3.6764494e+00   1.1339636e+01
   3.7224150e+00   1.1412449e+01
   3.7683806e+00   1.1543512e+01
   3.8066853e+00   1.1703700e+01
   3.8449900e+00   1.1863889e+01
   3.9215993e+00   1.1994952e+01
   3.9675649e+00   1.2169703e+01
   3.9982087e+00   1.2271641e+01
   4.0288524e+00   1.2359016e+01
   4.0748180e+00   1.2460954e+01
   4.0978008e+00   1.2519204e+01
   4.1207837e+00   1.2693955e+01
   4.1590883e+00   1.2825018e+01
   4.1667493e+00   1.2883268e+01
   4.2050539e+00   1.2985206e+01
   4.2203758e+00   1.3087144e+01
   4.2433586e+00   1.3218207e+01
   4.2740024e+00   1.3305583e+01
   4.3199680e+00   1.3465771e+01
   4.3965773e+00   1.3582272e+01
   4.4808476e+00   1.3669647e+01
   4.5268133e+00   1.3684210e+01
   4.5804398e+00   1.3669647e+01
   4.6110835e+00   1.3640522e+01
   4.6570492e+00   1.3669647e+01
   4.7106757e+00   1.3727897e+01
   4.8255897e+00   1.3757023e+01
   4.8868772e+00   1.3786148e+01
   5.0094522e+00   1.3829835e+01
   5.1396881e+00   1.3858961e+01
   5.2622631e+00   1.3902648e+01
   5.3235506e+00   1.3917211e+01
   5.4231427e+00   1.3917211e+01
   5.5150740e+00   1.3917211e+01
   5.6223271e+00   1.3931773e+01
   5.6989364e+00   1.3960899e+01
   5.7985286e+00   1.3990024e+01
   5.9670692e+00   1.3975461e+01
   6.0819832e+00   1.3975461e+01
   6.2045582e+00   1.3946336e+01
   6.3118113e+00   1.3946336e+01
   6.3807597e+00   1.3946336e+01
   6.4678128e+00   1.3931545e+01
   6.6057097e+00   1.3960670e+01
   6.6593362e+00   1.3975233e+01
   6.7512675e+00   1.3975233e+01
   6.8585206e+00   1.3975233e+01
   6.9964174e+00   1.3989796e+01
   7.0730268e+00   1.3989796e+01
   7.1496361e+00   1.3975233e+01
   7.2645502e+00   1.3960670e+01
   7.3258377e+00   1.3960670e+01
   7.4254298e+00   1.3960670e+01
   7.5403439e+00   1.3960670e+01
   7.6322751e+00   1.3946108e+01
   7.7165454e+00   1.3946108e+01
   7.7854938e+00   1.3946108e+01
   7.8621032e+00   1.3946108e+01
   7.9310516e+00   1.3946108e+01
   7.9923391e+00   1.3946108e+01
