# Supplementary material for: Tire-road friction estimation and traction control strategy for motorized electric vehicle
Source: PLoS One. 2017 Jun 29;12(6):e0179526. doi: 10.1371/journal.pone.0179526 (PMC5491023; doi:10.1371/journal.pone.0179526)
Supplement: S1 File — (ZIP) [file pone.0179526.s001.zip › S1_File/Fig11Comparison of adhesion coefficient and slipping rate_adhesionw.txt]

   7.8763705e-02   1.0007113e-01
   8.5353491e-02   1.1798673e-01
   9.8533063e-02   1.3590232e-01
   1.1171263e-01   1.5171020e-01
   1.1830242e-01   2.3918045e-01
   1.2489221e-01   1.6857193e-01
   1.2489221e-01   2.6131147e-01
   1.3148199e-01   1.8859524e-01
   1.3148199e-01   2.1494170e-01
   1.3148199e-01   3.1084282e-01
   1.3807178e-01   2.9187337e-01
   1.5125135e-01   3.3191999e-01
   1.9079006e-01   3.6353574e-01
   2.5668792e-01   3.8882834e-01
   2.8963685e-01   4.0569008e-01
   3.4235514e-01   4.0885165e-01
   4.3461214e-01   4.1095937e-01
   5.2686914e-01   4.1095937e-01
   6.3230571e-01   4.1095937e-01
   8.0364015e-01   4.1095937e-01
   9.3543586e-01   4.1306709e-01
   1.0738214e+00   4.1517480e-01
   1.1990273e+00   4.1517480e-01
   1.2912843e+00   4.1517480e-01
   1.4033107e+00   4.1517480e-01
   1.4955677e+00   4.1517480e-01
   1.6010042e+00   4.1517480e-01
   1.6932612e+00   4.1306709e-01
   1.7855182e+00   4.1306709e-01
   1.8843650e+00   4.1306709e-01
   1.9963914e+00   4.1306709e-01
   2.0491097e+00   4.1306709e-01
   2.1347769e+00   4.1306709e-01
   2.1677258e+00   4.1306709e-01
   2.2468032e+00   4.1306709e-01
   2.3324705e+00   4.1306709e-01
   2.4576764e+00   4.1306709e-01
   2.5631130e+00   4.1306709e-01
   2.6751393e+00   4.1306709e-01
   2.7805759e+00   4.1306709e-01
   2.8794227e+00   4.1306709e-01
   2.9914490e+00   4.1306709e-01
   3.0705265e+00   4.1306709e-01
   3.1825528e+00   4.1306709e-01
   3.3275281e+00   4.1306709e-01
   3.5186319e+00   4.1095937e-01
   3.6570174e+00   4.1095937e-01
   3.7097357e+00   4.1095937e-01
   3.7776561e+00   4.1196236e-01
   3.8303744e+00   4.1196236e-01
   3.8633233e+00   4.1196236e-01
   3.9292212e+00   4.1196236e-01
   4.0017088e+00   4.1196236e-01
   4.1071454e+00   4.1196236e-01
   4.1400943e+00   4.1196236e-01
   4.2125820e+00   4.1196236e-01
   4.2587105e+00   4.0985464e-01
   4.3114287e+00   4.0669306e-01
   4.3641470e+00   4.0036991e-01
   4.3905062e+00   3.9299290e-01
   4.4102755e+00   3.8140046e-01
   4.4234551e+00   3.6664644e-01
   4.4432245e+00   3.5716172e-01
   4.4432245e+00   3.5294628e-01
   4.4498142e+00   3.4346156e-01
   4.4564040e+00   3.3397683e-01
   4.4761734e+00   3.2449211e-01
   4.4827632e+00   3.1289966e-01
   4.5025325e+00   2.9814565e-01
   4.5354815e+00   2.9182250e-01
   4.5750202e+00   2.8023005e-01
   4.6013793e+00   2.6758375e-01
   4.6211487e+00   2.6547603e-01
   4.6738670e+00   2.5809903e-01
   4.7199955e+00   2.4545272e-01
   4.7661240e+00   2.3807572e-01
   4.7990729e+00   2.2753713e-01
   4.8452014e+00   2.2016012e-01
   4.8847401e+00   2.0856768e-01
   4.9110993e+00   2.0329839e-01
   4.9769971e+00   2.0013681e-01
   5.0033563e+00   1.9486752e-01
   5.0428950e+00   1.9065209e-01
   5.1153826e+00   1.8432894e-01
   5.1812805e+00   1.7484421e-01
   5.2339988e+00   1.6957492e-01
   5.2801273e+00   1.6325177e-01
   5.3394353e+00   1.5798248e-01
   5.4185128e+00   1.5482090e-01
   5.4778208e+00   1.4744389e-01
   5.5634881e+00   1.4217460e-01
   5.6359757e+00   1.3690531e-01
   5.7282327e+00   1.3268987e-01
   5.7875408e+00   1.2952830e-01
   5.8666182e+00   1.2742058e-01
   5.9456956e+00   1.2425901e-01
   6.0115935e+00   1.2109743e-01
   6.0709016e+00   1.1898971e-01
   6.1038505e+00   1.1898971e-01
   6.1302096e+00   1.1898971e-01
   6.2092871e+00   1.1688200e-01
   6.3015441e+00   1.1477428e-01
   6.3938011e+00   1.1477428e-01
   6.4794683e+00   1.1161270e-01
   6.5717253e+00   1.0845113e-01
   6.6969312e+00   1.0845113e-01
   6.7694189e+00   1.0845113e-01
   6.8814452e+00   1.0634341e-01
   7.0198307e+00   1.0739727e-01
   7.1845754e+00   1.0739727e-01
   7.2900119e+00   1.0634341e-01
   7.4547566e+00   1.0634341e-01
   7.5272442e+00   1.0739727e-01
   7.6458604e+00   1.0845113e-01
   7.6919889e+00   1.0845113e-01
   7.7776561e+00   1.0845113e-01
   7.8418451e+00   1.0845113e-01
   7.9077430e+00   1.0845113e-01
   7.9406919e+00   1.0845113e-01
