# Supplementary material for: Tire-road friction estimation and traction control strategy for motorized electric vehicle
Source: PLoS One. 2017 Jun 29;12(6):e0179526. doi: 10.1371/journal.pone.0179526 (PMC5491023; doi:10.1371/journal.pone.0179526)
Supplement: S1 File — (ZIP) [file pone.0179526.s001.zip › S1_File/Fig11Comparison of adhesion coefficient and slipping rate_adhesionwo.txt]

   3.2391727e-02   9.8040019e-02
   7.8672719e-02   1.1176807e-01
   9.8507430e-02   1.9624835e-01
   1.0511900e-01   2.1842443e-01
   1.1173057e-01   1.2760812e-01
   1.1173057e-01   2.3320848e-01
   1.1173057e-01   2.5116054e-01
   1.1834214e-01   1.4450418e-01
   1.1834214e-01   1.6140023e-01
   1.1834214e-01   1.7407228e-01
   1.1834214e-01   2.6700059e-01
   1.2495371e-01   2.9023267e-01
   1.2495371e-01   3.1135275e-01
   1.3817685e-01   3.3352882e-01
   1.5801156e-01   3.5464889e-01
   1.5801156e-01   3.7999298e-01
   1.8445784e-01   3.9477703e-01
   2.1751569e-01   4.0216906e-01
   2.3735040e-01   4.0850508e-01
   3.1668925e-01   4.0639307e-01
   3.6297024e-01   3.9900105e-01
   4.0925123e-01   3.8738501e-01
   4.4230908e-01   3.8316099e-01
   4.8859007e-01   3.8104898e-01
   6.0759834e-01   3.7788097e-01
   6.6049090e-01   3.7788097e-01
   7.3982974e-01   3.7788097e-01
   8.3900330e-01   3.7788097e-01
   9.0511900e-01   3.7788097e-01
   1.0109041e+00   3.7788097e-01
   1.1100777e+00   3.7788097e-01
   1.2290859e+00   3.7788097e-01
   1.3547058e+00   3.7788097e-01
   1.4737140e+00   3.7788097e-01
   1.5596645e+00   3.7788097e-01
   1.6191686e+00   3.7365696e-01
   1.6918959e+00   3.7365696e-01
   1.7976810e+00   3.7365696e-01
   1.9166892e+00   3.7365696e-01
   2.0290859e+00   3.7365696e-01
   2.1811521e+00   3.7365696e-01
   2.2869372e+00   3.7365696e-01
   2.4323917e+00   3.7576897e-01
   2.5315653e+00   3.7576897e-01
   2.6571851e+00   3.7576897e-01
   2.7761934e+00   3.7365696e-01
   2.8753669e+00   3.7365696e-01
   3.0075983e+00   3.7365696e-01
   3.1332182e+00   3.7365696e-01
   3.2456149e+00   3.7365696e-01
   3.3976810e+00   3.7365696e-01
   3.4836314e+00   3.7365696e-01
   3.6489207e+00   3.7260096e-01
   3.7811521e+00   3.7154495e-01
   3.8803256e+00   3.7154495e-01
   3.9794992e+00   3.7048895e-01
   4.0685329e+00   3.7468747e-01
   4.1544833e+00   3.7468747e-01
   4.2139874e+00   3.7257547e-01
   4.2867147e+00   3.7257547e-01
   4.3462188e+00   3.7257547e-01
   4.4123345e+00   3.7257547e-01
   4.4982850e+00   3.7468747e-01
   4.5908469e+00   3.7574348e-01
   4.6239048e+00   3.7574348e-01
   4.7098552e+00   3.7257547e-01
   4.7429131e+00   3.7257547e-01
   4.8619213e+00   3.7574348e-01
   4.9412602e+00   3.7679948e-01
   5.0205990e+00   3.7679948e-01
   5.0801031e+00   3.7785549e-01
   5.1858883e+00   3.7996749e-01
   5.2718387e+00   3.8524751e-01
   5.3379544e+00   3.8735952e-01
   5.3577891e+00   3.8735952e-01
   5.4371279e+00   3.9158353e-01
   5.5230783e+00   4.0108756e-01
   5.5825825e+00   4.1059160e-01
   5.6156403e+00   4.1481561e-01
   5.6553097e+00   4.0636758e-01
   5.6619213e+00   3.9686355e-01
   5.6685329e+00   2.9654321e-01
   5.6685329e+00   2.8492717e-01
   5.6685329e+00   2.7014312e-01
   5.6685329e+00   2.5747107e-01
   5.6685329e+00   2.3951901e-01
   5.6685329e+00   2.2051095e-01
   5.6685329e+00   1.6348675e-01
   5.6751445e+00   3.8524751e-01
   5.6751445e+00   3.7257547e-01
   5.6751445e+00   3.6307143e-01
   5.6751445e+00   3.1132726e-01
   5.6751445e+00   2.0995091e-01
   5.6751445e+00   1.8249482e-01
   5.6751445e+00   1.7510279e-01
   5.6751445e+00   1.5398272e-01
   5.6817560e+00   3.4828738e-01
   5.6817560e+00   3.3455934e-01
   5.6817560e+00   3.2294330e-01
   5.6817560e+00   2.0150288e-01
   5.6817560e+00   1.4025467e-01
   5.6817560e+00   1.3075064e-01
   5.6883676e+00   1.2335862e-01
   5.6949792e+00   1.0963057e-01
   5.7214254e+00   9.0622506e-02
   5.7280370e+00   7.9006466e-02
   5.7544833e+00   6.6334423e-02
   5.8007643e+00   5.9998401e-02
   5.8734916e+00   5.8942398e-02
   5.9991114e+00   6.1054405e-02
   6.0586155e+00   6.8446430e-02
   6.1511775e+00   7.4782452e-02
   6.2635742e+00   8.0062470e-02
   6.3164668e+00   8.5342488e-02
   6.4156403e+00   8.8510498e-02
   6.5478717e+00   8.9566502e-02
   6.6668800e+00   8.9566502e-02
   6.8057230e+00   8.9566502e-02
   6.8850618e+00   9.0622506e-02
   7.0106816e+00   9.2734513e-02
   7.1098552e+00   9.3790516e-02
   7.1495246e+00   9.3790516e-02
   7.2264463e+00   9.2779117e-02
   7.3057851e+00   9.2779117e-02
   7.4115702e+00   9.2779117e-02
   7.5041322e+00   9.4891124e-02
   7.6297521e+00   9.4891124e-02
   7.8016529e+00   9.5947127e-02
   7.8942149e+00   9.5947127e-02
   7.9537190e+00   9.8059135e-02
