# Supplementary material for: Tire-road friction estimation and traction control strategy for motorized electric vehicle
Source: PLoS One. 2017 Jun 29;12(6):e0179526. doi: 10.1371/journal.pone.0179526 (PMC5491023; doi:10.1371/journal.pone.0179526)
Supplement: S1 File — (ZIP) [file pone.0179526.s001.zip › S1_File/Fig11Comparison of adhesion coefficient and slipping rate_slipw.txt]

   5.9405941e-02   1.1174803e-01
   1.1881188e-01   1.1912006e-01
   1.5181518e-01   1.2649210e-01
   1.8481848e-01   1.3491728e-01
   2.0462046e-01   1.4439561e-01
   2.3762376e-01   1.5808652e-01
   2.5082508e-01   1.8125577e-01
   2.5742574e-01   2.0126558e-01
   2.8382838e-01   2.2127538e-01
   2.8382838e-01   2.3496630e-01
   2.9042904e-01   2.5181666e-01
   3.0363036e-01   2.6656073e-01
   3.1023102e-01   2.6866702e-01
   3.4323432e-01   2.6340128e-01
   3.5643564e-01   2.5708240e-01
   3.5643564e-01   2.4549777e-01
   3.5643564e-01   2.3707259e-01
   3.6303630e-01   2.2864741e-01
   3.8943894e-01   2.2127538e-01
   4.0924092e-01   2.1179705e-01
   4.1584158e-01   2.1495649e-01
   4.4224422e-01   2.2338168e-01
   4.6864686e-01   2.3075371e-01
   5.0165017e-01   2.3812574e-01
   5.1485149e-01   2.4023204e-01
   5.2805281e-01   2.4023204e-01
   6.0726073e-01   2.4023204e-01
   6.6006601e-01   2.4023204e-01
   7.2607261e-01   2.4023204e-01
   7.8547855e-01   2.3601945e-01
   8.3828383e-01   2.3496630e-01
   8.8448845e-01   2.2759427e-01
   9.4389439e-01   2.2338168e-01
   9.9009901e-01   2.2127538e-01
   1.0297030e+00   2.1916908e-01
   1.1089109e+00   2.1811594e-01
   1.1947195e+00   2.1706279e-01
   1.2673267e+00   2.1706279e-01
   1.3399340e+00   2.1706279e-01
   1.4389439e+00   2.1706279e-01
   1.5379538e+00   2.1706279e-01
   1.6039604e+00   2.1811594e-01
   1.7095710e+00   2.1916908e-01
   1.7821782e+00   2.1916908e-01
   1.8745875e+00   2.1916908e-01
   1.9207921e+00   2.1916908e-01
   1.9933993e+00   2.1916908e-01
   2.0726073e+00   2.1916908e-01
   2.0990099e+00   2.1916908e-01
   2.1122112e+00   2.1706279e-01
   2.1386139e+00   2.1600964e-01
   2.1518152e+00   2.1600964e-01
   2.2508251e+00   2.1600964e-01
   2.3432343e+00   2.1495649e-01
   2.4554455e+00   2.1495649e-01
   2.5676568e+00   2.1495649e-01
   2.6468647e+00   2.1495649e-01
   2.6930693e+00   2.1390335e-01
   2.8052805e+00   2.1179705e-01
   2.9768977e+00   2.1179705e-01
   3.0891089e+00   2.1179705e-01
   3.2277228e+00   2.1179705e-01
   3.3003300e+00   2.1179705e-01
   3.3663366e+00   2.1179705e-01
   3.4125413e+00   2.1179705e-01
   3.4882048e+00   2.1282478e-01
   3.5608121e+00   2.1282478e-01
   3.6268187e+00   2.1282478e-01
   3.6928253e+00   2.1282478e-01
   3.7654325e+00   2.1177163e-01
   3.8446405e+00   2.1071849e-01
   3.9370497e+00   2.0966534e-01
   4.0690629e+00   2.0966534e-01
   4.1020662e+00   2.0861219e-01
   4.1614721e+00   2.0229330e-01
   4.2670827e+00   1.9702757e-01
   4.2934853e+00   1.8438980e-01
   4.3330893e+00   1.7069888e-01
   4.3726933e+00   1.5911425e-01
   4.4122972e+00   1.4752963e-01
   4.4386999e+00   1.3699815e-01
   4.4783038e+00   1.2436038e-01
   4.5047065e+00   1.2120094e-01
   4.5641124e+00   1.0856317e-01
   4.6235183e+00   1.0961632e-01
   4.6829243e+00   1.0645687e-01
   4.7621322e+00   1.0540373e-01
   4.8677428e+00   1.0435058e-01
   4.9535513e+00   1.0224428e-01
   5.0591619e+00   1.0119114e-01
   5.1647725e+00   1.0013799e-01
   5.2637824e+00   9.9084840e-02
   5.3363896e+00   9.6978545e-02
   5.4552015e+00   9.5925397e-02
   5.5806141e+00   9.4872250e-02
   5.7720332e+00   9.4872250e-02
   5.8842444e+00   9.3819102e-02
   6.0360596e+00   9.1712807e-02
   6.1350695e+00   9.1712807e-02
   6.2736834e+00   9.1712807e-02
   6.3462906e+00   9.3819102e-02
   6.4122972e+00   9.3819102e-02
   6.4849045e+00   9.4872250e-02
   6.5113071e+00   9.4872250e-02
   6.5742574e+00   9.2791373e-02
   6.6666667e+00   9.2791373e-02
   6.7326733e+00   9.2791373e-02
   6.8052805e+00   9.2791373e-02
   6.8910891e+00   9.2791373e-02
   6.9834983e+00   9.2791373e-02
   7.1023102e+00   9.2791373e-02
   7.2013201e+00   9.2791373e-02
   7.3465347e+00   9.2791373e-02
   7.4521452e+00   9.2791373e-02
   7.6171617e+00   9.2791373e-02
   7.7359736e+00   9.1738226e-02
   7.8613861e+00   9.1738226e-02
   7.9471947e+00   9.2791373e-02
