# Supplementary material for: Tire-road friction estimation and traction control strategy for motorized electric vehicle
Source: PLoS One. 2017 Jun 29;12(6):e0179526. doi: 10.1371/journal.pone.0179526 (PMC5491023; doi:10.1371/journal.pone.0179526)
Supplement: S1 File — (ZIP) [file pone.0179526.s001.zip › S1_File/Fig11Comparison of adhesion coefficient and slipping rate_slipwo.txt]

   3.9683949e-02   1.1086111e-01
   9.2488699e-02   1.2137847e-01
   1.1889107e-01   1.2558541e-01
   1.7829642e-01   1.3925797e-01
   2.0469879e-01   1.5187879e-01
   2.1789998e-01   1.7186176e-01
   2.3110117e-01   1.8658605e-01
   2.5750354e-01   2.1077597e-01
   2.6410414e-01   2.2760373e-01
   2.7730532e-01   2.4758670e-01
   2.8390592e-01   2.6441447e-01
   2.9050651e-01   2.8019050e-01
   3.0370770e-01   2.9491479e-01
   3.2350948e-01   3.1594950e-01
   3.2350948e-01   3.3488073e-01
   3.3011007e-01   3.5170850e-01
   3.3011007e-01   3.7274320e-01
   3.4331126e-01   4.0324353e-01
   3.6971364e-01   4.2953691e-01
   3.9611601e-01   4.5267508e-01
   3.9611601e-01   4.7370979e-01
   4.4892076e-01   5.1577920e-01
   4.6212195e-01   4.9684797e-01
   4.9512492e-01   5.3786564e-01
   5.2812789e-01   5.5153820e-01
   5.4132907e-01   5.6731423e-01
   5.5453026e-01   5.7888332e-01
   5.7952952e-01   5.8999836e-01
   5.9273071e-01   6.0051572e-01
   6.2573368e-01   6.0998133e-01
   6.5873665e-01   6.2049869e-01
   6.9173961e-01   6.3206777e-01
   7.3794377e-01   6.4258513e-01
   8.1715090e-01   6.5205074e-01
   8.7655624e-01   6.6046463e-01
   9.8216574e-01   6.6361983e-01
   1.0415711e+00   6.6151636e-01
   1.1537812e+00   6.6151636e-01
   1.2197871e+00   6.6151636e-01
   1.3055948e+00   6.6151636e-01
   1.4112043e+00   6.6361983e-01
   1.5168138e+00   6.6782677e-01
   1.6224233e+00   6.7308545e-01
   1.7280328e+00   6.7518892e-01
   1.8072400e+00   6.7518892e-01
   1.8534441e+00   6.7624066e-01
   1.9458524e+00   6.7729239e-01
   2.0118584e+00   6.7729239e-01
   2.0976661e+00   6.7834413e-01
   2.1966750e+00   6.8044760e-01
   2.3154857e+00   6.8255107e-01
   2.4078940e+00   6.8255107e-01
   2.4871011e+00   6.8465454e-01
   2.5465065e+00   6.8465454e-01
   2.6455154e+00   6.8570627e-01
   2.7445243e+00   6.8570627e-01
   2.8435332e+00   6.8675801e-01
   2.9029385e+00   6.8780974e-01
   3.0085480e+00   6.8991322e-01
   3.1141575e+00   6.8991322e-01
   3.1735629e+00   6.8991322e-01
   3.3121753e+00   6.8991322e-01
   3.3979830e+00   6.8991322e-01
   3.5035925e+00   6.8991322e-01
   3.6224032e+00   6.8991322e-01
   3.7214121e+00   6.8991322e-01
   3.8138205e+00   6.9201669e-01
   3.9128294e+00   6.9201669e-01
   3.9986371e+00   6.9201669e-01
   4.0910454e+00   6.9201669e-01
   4.1966549e+00   6.9412016e-01
   4.3286668e+00   6.9412016e-01
   4.4342763e+00   6.9412016e-01
   4.5332852e+00   6.9201669e-01
   4.6190929e+00   6.8570627e-01
   4.6752243e+00   6.7927067e-01
   4.7148279e+00   6.7401200e-01
   4.7544314e+00   6.6980505e-01
   4.8138368e+00   6.6244291e-01
   4.8534403e+00   6.5823597e-01
   4.8930439e+00   6.5087382e-01
   4.9524492e+00   6.4140820e-01
   4.9854522e+00   6.3614952e-01
   5.0316564e+00   6.2458044e-01
   5.0844611e+00   6.1301135e-01
   5.1042629e+00   6.0354573e-01
   5.1306653e+00   5.9408011e-01
   5.1570676e+00   5.8671797e-01
   5.1768694e+00   5.7514888e-01
   5.2032718e+00   5.6989020e-01
   5.2362748e+00   5.5621764e-01
   5.2494760e+00   5.4885549e-01
   5.2758783e+00   5.3728641e-01
   5.2890795e+00   5.2676905e-01
   5.3154819e+00   5.1519997e-01
   5.3418843e+00   5.0468261e-01
   5.3616860e+00   4.9206179e-01
   5.3682866e+00   4.8049270e-01
   5.3880884e+00   4.7102708e-01
   5.4012896e+00   4.5735452e-01
   5.4210914e+00   4.4683717e-01
   5.4276920e+00   4.3316461e-01
   5.4474938e+00   4.2369899e-01
   5.4540944e+00   4.0897470e-01
   5.4936979e+00   3.9950908e-01
   5.5002985e+00   3.8688826e-01
   5.5002985e+00   3.7742264e-01
   5.5201003e+00   3.6059488e-01
   5.5267009e+00   3.4692232e-01
   5.5333015e+00   3.3535323e-01
   5.5465027e+00   3.2168067e-01
   5.5465027e+00   3.0695638e-01
   5.5597039e+00   2.9538729e-01
   5.5663045e+00   2.7645605e-01
   5.5795056e+00   2.6804217e-01
   5.5841827e+00   2.4548323e-01
   5.5861062e+00   2.5436961e-01
   5.6105851e+00   2.3075894e-01
   5.6105851e+00   2.1918985e-01
   5.6303868e+00   2.0131035e-01
   5.6369874e+00   1.8868952e-01
   5.6501886e+00   1.7396523e-01
   5.6501886e+00   1.6555135e-01
   5.6567892e+00   1.5713747e-01
   5.6633898e+00   1.4767185e-01
   5.6699904e+00   1.4030970e-01
   5.6765910e+00   1.2137847e-01
   5.6831916e+00   1.0770591e-01
   5.7161946e+00   9.6136819e-02
   5.7293958e+00   8.9826407e-02
   5.7888011e+00   8.7722936e-02
   5.8284047e+00   8.7722936e-02
   5.9076118e+00   9.0878142e-02
   5.9934195e+00   9.2981613e-02
   6.1122302e+00   9.2981613e-02
   6.2310409e+00   9.2981613e-02
   6.2706444e+00   9.2981613e-02
   6.3828545e+00   9.2981613e-02
   6.4620617e+00   9.2981613e-02
   6.5940735e+00   9.2981613e-02
   6.6996830e+00   9.4033348e-02
   6.7920913e+00   9.5135853e-02
   6.8580973e+00   9.6187588e-02
   6.9505056e+00   9.6187588e-02
   7.0231121e+00   9.6187588e-02
   7.1155204e+00   9.8291059e-02
   7.2541329e+00   9.8291059e-02
   7.3399406e+00   9.9342794e-02
   7.4389495e+00   9.9342794e-02
   7.6237662e+00   9.9342794e-02
   7.7623786e+00   9.9342794e-02
   7.8811893e+00   1.0039453e-01
   7.9471953e+00   1.0144626e-01
