# Supplementary material for: Tire-road friction estimation and traction control strategy for motorized electric vehicle
Source: PLoS One. 2017 Jun 29;12(6):e0179526. doi: 10.1371/journal.pone.0179526 (PMC5491023; doi:10.1371/journal.pone.0179526)
Supplement: S1 File — (ZIP) [file pone.0179526.s001.zip › S1_File/Fig12Comparison of traction variation_w.txt]

   1.1140378e-02   5.8296341e+00
   2.2280756e-02   4.1292229e-01
   2.2280756e-02   1.3329697e+01
   2.2280756e-02   3.3329863e+01
   2.2280756e-02   3.9579915e+01
   2.7850945e-02   1.9579749e+01
   2.7850945e-02   2.7496481e+01
   3.3421134e-02   4.6246637e+01
   3.3421134e-02   6.1246762e+01
   3.8991322e-02   6.8330155e+01
   3.8991322e-02   7.9996918e+01
   5.0131700e-02   7.2496856e+01
   5.0131700e-02   8.6246970e+01
   6.1272078e-02   5.1663349e+01
   6.1272078e-02   5.7080061e+01
   6.1272078e-02   9.2080352e+01
   6.6842267e-02   1.0958050e+02
   7.2412456e-02   9.6663724e+01
   7.2412456e-02   1.2208060e+02
   7.2412456e-02   1.2958066e+02
   7.7982645e-02   1.0249711e+02
   7.7982645e-02   1.1541388e+02
   7.7982645e-02   1.3708073e+02
   7.7982645e-02   1.5916424e+02
   8.3552834e-02   1.4124743e+02
   8.9123023e-02   1.6291428e+02
   8.9123023e-02   1.8291444e+02
   9.4693212e-02   1.4708081e+02
   9.4693212e-02   1.5083084e+02
   9.4693212e-02   1.8916449e+02
   1.0026340e-01   2.2394422e+02
   1.0026340e-01   2.3144428e+02
   1.0026340e-01   1.6999767e+02
   1.0026340e-01   1.7749773e+02
   1.0583359e-01   2.3602765e+02
   1.1140378e-01   2.0208127e+02
   1.1140378e-01   2.0708131e+02
   1.1697397e-01   2.1166468e+02
   1.1697397e-01   2.1791473e+02
   1.2254416e-01   2.3977768e+02
   1.2254416e-01   2.4602773e+02
   1.2254416e-01   2.5269445e+02
   1.2254416e-01   1.9624789e+02
   1.2811435e-01   2.5727783e+02
   1.2811435e-01   2.7061127e+02
   1.2811435e-01   2.8102802e+02
   1.2811435e-01   2.8352804e+02
   1.2811435e-01   2.9977818e+02
   1.3368453e-01   2.6394455e+02
   1.3368453e-01   2.7436130e+02
   1.3925472e-01   3.0727824e+02
   1.3925472e-01   3.1186161e+02
   1.4482491e-01   2.8852809e+02
   1.4482491e-01   2.9394480e+02
   1.4482491e-01   3.1644499e+02
   1.5039510e-01   3.2102836e+02
   1.7267586e-01   3.2977843e+02
   1.7267586e-01   3.3519514e+02
   1.7267586e-01   3.4394521e+02
   1.7267586e-01   3.4686191e+02
   1.7824605e-01   3.2477839e+02
   1.7824605e-01   3.3977851e+02
   1.7824605e-01   3.5686199e+02
   1.8381623e-01   3.5144528e+02
   1.8381623e-01   3.6269537e+02
   1.8938642e-01   3.6769541e+02
   1.8938642e-01   3.6894542e+02
   2.0052680e-01   3.7977885e+02
   2.0052680e-01   3.8394555e+02
   2.0609699e-01   3.8727891e+02
   2.1723737e-01   3.7436213e+02
   2.1723737e-01   3.9019560e+02
   2.2837775e-01   3.9352896e+02
   2.2837775e-01   4.0019568e+02
   2.3951812e-01   4.0686241e+02
   2.5065850e-01   4.1144578e+02
   2.6179888e-01   4.1436247e+02
   2.8964982e-01   4.1269579e+02
   2.9522001e-01   4.1227912e+02
   3.1193058e-01   4.0811242e+02
   3.2307096e-01   4.0477905e+02
   3.2307096e-01   3.9936234e+02
   3.2307096e-01   3.9561231e+02
   3.2307096e-01   3.9352896e+02
   3.3421134e-01   3.9019560e+02
   3.3421134e-01   3.8727891e+02
   3.3978152e-01   3.8352888e+02
   3.3978152e-01   3.7769550e+02
   3.5649209e-01   3.7311212e+02
   3.7320266e-01   3.6936209e+02
   3.8434304e-01   3.6769541e+02
   4.1776417e-01   3.7019543e+02
   4.4004492e-01   3.7311212e+02
   4.7903625e-01   3.7686216e+02
   4.9574681e-01   3.7519547e+02
   5.1245738e-01   3.7436213e+02
   5.2359776e-01   3.7269545e+02
   5.3473814e-01   3.6852875e+02
   5.5701889e-01   3.6519539e+02
   5.7372946e-01   3.6311204e+02
   5.9601021e-01   3.6394538e+02
   6.4614192e-01   3.6727874e+02
   6.9070343e-01   3.6936209e+02
   7.3526494e-01   3.7144544e+02
   8.0210721e-01   3.7311212e+02
   8.4666872e-01   3.7644549e+02
   8.8566004e-01   3.8144553e+02
   9.2465136e-01   3.8436222e+02
   9.7478306e-01   3.8644557e+02
   1.0249148e+00   3.8894559e+02
   1.1028974e+00   3.9144561e+02
   1.1530291e+00   3.9311229e+02
   1.2198714e+00   3.9519564e+02
   1.2700031e+00   3.9311229e+02
   1.3034242e+00   3.9269562e+02
   1.3479857e+00   3.9186228e+02
   1.3925472e+00   3.9102894e+02
   1.4371087e+00   3.8977893e+02
   1.4872404e+00   3.8936226e+02
   1.5429423e+00   3.8811225e+02
   1.5819337e+00   3.8769558e+02
   1.5986442e+00   3.8644557e+02
   1.6264952e+00   3.8602890e+02
   1.6543461e+00   3.8561223e+02
   1.7100480e+00   3.8561223e+02
   1.7601797e+00   3.8561223e+02
   1.8214518e+00   3.8394555e+02
   1.8660133e+00   3.8269554e+02
   1.9050046e+00   3.8269554e+02
   1.9439959e+00   3.8269554e+02
   1.9996978e+00   3.8394555e+02
   2.0999612e+00   3.8394555e+02
   2.1946544e+00   3.8269554e+02
   2.2782073e+00   3.8269554e+02
   2.3394793e+00   3.8269554e+02
   2.4007514e+00   3.8436222e+02
   2.4954446e+00   3.8436222e+02
   2.6179888e+00   3.8436222e+02
   2.7238224e+00   3.8436222e+02
   2.7795243e+00   3.8436222e+02
   2.8964982e+00   3.8519556e+02
   2.9410598e+00   3.8519556e+02
   2.9689107e+00   3.8519556e+02
   3.0184003e+00   3.8391867e+02
   3.0852426e+00   3.8391867e+02
   3.1465147e+00   3.8475201e+02
   3.2077867e+00   3.8475201e+02
   3.2801992e+00   3.8475201e+02
   3.3748924e+00   3.8475201e+02
   3.4584452e+00   3.8558535e+02
   3.4807260e+00   3.8308533e+02
   3.5308577e+00   3.8266866e+02
   3.6756826e+00   3.8391867e+02
   3.7091037e+00   3.8391867e+02
   3.8205075e+00   3.8391867e+02
   3.9152007e+00   3.8391867e+02
   4.0433151e+00   3.8391867e+02
   4.1992804e+00   3.8391867e+02
   4.3218245e+00   3.8391867e+02
   4.3552456e+00   3.8308533e+02
   4.3886668e+00   3.8308533e+02
   4.3998072e+00   3.8308533e+02
   4.4109475e+00   3.8266866e+02
   4.4165177e+00   3.8016864e+02
   4.4220879e+00   3.7641861e+02
   4.4332283e+00   3.7350192e+02
   4.4443687e+00   3.7058522e+02
   4.4555090e+00   3.6766853e+02
   4.4610792e+00   3.6433517e+02
   4.4666494e+00   3.6225182e+02
   4.4777898e+00   3.5850179e+02
   4.4833600e+00   3.5600177e+02
   4.4945004e+00   3.5266841e+02
   4.5000706e+00   3.5016839e+02
   4.5056407e+00   3.4725170e+02
   4.5112109e+00   3.4350167e+02
   4.5167811e+00   3.3975163e+02
   4.5279215e+00   3.3600160e+02
   4.5390619e+00   3.3266824e+02
   4.5390619e+00   3.2725153e+02
   4.5502023e+00   3.2516818e+02
   4.5557724e+00   3.2016814e+02
   4.5613426e+00   3.1683478e+02
   4.5669128e+00   3.1266808e+02
   4.5724830e+00   3.0891804e+02
   4.5836234e+00   3.0558468e+02
   4.5947638e+00   3.0016797e+02
   4.6003340e+00   2.9808462e+02
   4.6170445e+00   2.9266791e+02
   4.6281849e+00   2.8766787e+02
   4.6281849e+00   2.8308450e+02
   4.6281849e+00   2.8016781e+02
   4.6337551e+00   2.7391775e+02
   4.6337551e+00   2.6891771e+02
   4.6337551e+00   2.6350100e+02
   4.6393253e+00   2.5850096e+02
   4.6393253e+00   2.5433426e+02
   4.6393253e+00   2.5058423e+02
   4.6560359e+00   2.4350083e+02
   4.6783166e+00   2.3725078e+02
   4.6783166e+00   2.3433409e+02
   4.6838868e+00   2.2891738e+02
   4.6950272e+00   2.2516735e+02
   4.7061676e+00   2.2100065e+02
   4.7061676e+00   2.1266724e+02
   4.7173079e+00   2.0891721e+02
   4.7340185e+00   1.9975047e+02
   4.7395887e+00   1.9558377e+02
   4.7451589e+00   1.8808370e+02
   4.7562993e+00   1.8183365e+02
   4.7674396e+00   1.7725028e+02
   4.7730098e+00   1.7141690e+02
   4.7785800e+00   1.6600019e+02
   4.7897204e+00   1.5850013e+02
   4.7952906e+00   1.5350008e+02
   4.8064310e+00   1.4766670e+02
   4.8287117e+00   1.4266666e+02
   4.8454223e+00   1.3599994e+02
   4.8565627e+00   1.3058323e+02
   4.8732732e+00   1.2474984e+02
   4.8899838e+00   1.1766645e+02
   4.9234049e+00   1.1391642e+02
   4.9456857e+00   1.1099973e+02
   5.0199489e+00   9.2497023e+01
   5.0310893e+00   8.6663641e+01
   5.0700806e+00   8.4163620e+01
   5.0979316e+00   7.9163578e+01
   5.1313527e+00   7.3330196e+01
   5.1592036e+00   6.8330155e+01
   5.1981950e+00   6.2913443e+01
   5.2761776e+00   5.8330071e+01
   5.3151689e+00   5.4580040e+01
   5.3875814e+00   4.9996669e+01
   5.4321429e+00   4.7913318e+01
   5.4767044e+00   4.5413297e+01
   5.5324063e+00   4.2496606e+01
   5.5992486e+00   3.9579915e+01
   5.6549505e+00   3.5829884e+01
   5.6995120e+00   3.2913193e+01
   5.7496437e+00   3.1246512e+01
   5.7997754e+00   2.9996502e+01
   5.8777580e+00   2.7496481e+01
   5.9390301e+00   2.5413131e+01
   6.0448637e+00   2.2496440e+01
   6.1172761e+00   2.0829759e+01
   6.2565309e+00   1.8746408e+01
   6.3902154e+00   1.7913068e+01
   6.4849086e+00   1.6246387e+01
   6.5851720e+00   1.5413047e+01
   6.7299969e+00   1.5413047e+01
   6.8692516e+00   1.5829717e+01
   7.0140766e+00   1.4163037e+01
   7.1254803e+00   1.3329697e+01
   7.2814456e+00   1.3329697e+01
   7.5098234e+00   1.3329697e+01
   7.8050434e+00   1.2496356e+01
   7.9777192e+00   1.2496356e+01
