# Supplementary material for: Tire-road friction estimation and traction control strategy for motorized electric vehicle
Source: PLoS One. 2017 Jun 29;12(6):e0179526. doi: 10.1371/journal.pone.0179526 (PMC5491023; doi:10.1371/journal.pone.0179526)
Supplement: S1 File — (ZIP) [file pone.0179526.s001.zip › S1_File/Fig12Comparison of traction variation_wo.txt]

   1.6722210e-02  -4.1734872e-01
   1.6722210e-02   4.5826589e+00
   1.6722210e-02   1.0832668e+01
   1.6722210e-02   4.2082716e+01
   1.6722210e-02   4.4999387e+01
   2.2296280e-02   1.5416009e+01
   2.7870350e-02   2.1249351e+01
   2.7870350e-02   2.4999356e+01
   3.3444420e-02   2.8332695e+01
   3.3444420e-02   3.1666033e+01
   3.3444420e-02   3.4582704e+01
   3.3444420e-02   7.7082769e+01
   3.9018490e-02   4.8749392e+01
   3.9018490e-02   8.5416115e+01
   4.4592560e-02   5.2499398e+01
   4.4592560e-02   5.8332740e+01
   4.4592560e-02   6.3749415e+01
   4.4592560e-02   6.8749423e+01
   5.0166630e-02   8.9166120e+01
   5.5740700e-02   9.2082791e+01
   6.6888840e-02   1.3041618e+02
   7.2462910e-02   1.1458283e+02
   7.8036980e-02   9.5832797e+01
   7.8036980e-02   1.0124947e+02
   7.8036980e-02   1.0416614e+02
   7.8036980e-02   1.1916617e+02
   8.3611050e-02   1.0958282e+02
   8.3611050e-02   1.2541618e+02
   8.3611050e-02   1.3833286e+02
   8.9185120e-02   1.8416626e+02
   8.9185120e-02   1.8583293e+02
   8.9185120e-02   1.8583293e+02
   9.4759190e-02   1.4374954e+02
   9.4759190e-02   1.5999956e+02
   9.4759190e-02   1.9166628e+02
   9.5685557e-02   2.2521961e+02
   9.5685557e-02   2.2980295e+02
   1.0590733e-01   1.6833291e+02
   1.0590733e-01   1.7499958e+02
   1.0590733e-01   2.0041629e+02
   1.0590733e-01   2.1416631e+02
   1.0590733e-01   2.1916632e+02
   1.0683370e-01   2.3438629e+02
   1.0683370e-01   2.6480300e+02
   1.1148140e-01   1.5208288e+02
   1.1148140e-01   2.0666630e+02
   1.1798184e-01   2.3855296e+02
   1.1798184e-01   2.8188636e+02
   1.2355591e-01   2.5896966e+02
   1.2355591e-01   2.7021968e+02
   1.2355591e-01   2.7813635e+02
   1.2912998e-01   2.5438632e+02
   1.2912998e-01   2.7396968e+02
   1.3470405e-01   2.4355297e+02
   1.3470405e-01   2.4896964e+02
   1.3470405e-01   2.9396971e+02
   1.4027812e-01   2.8396970e+02
   1.4027812e-01   2.8813637e+02
   1.4585219e-01   2.9938639e+02
   1.4585219e-01   3.0396973e+02
   1.5142626e-01   3.0896973e+02
   1.5142626e-01   3.1271974e+02
   1.5700033e-01   3.1813641e+02
   1.5700033e-01   3.2021975e+02
   1.6814847e-01   3.2771976e+02
   1.6814847e-01   3.6021981e+02
   1.6814847e-01   3.6771982e+02
   1.6814847e-01   3.7188650e+02
   1.7372254e-01   3.4730313e+02
   1.7929661e-01   3.3230310e+02
   1.7929661e-01   3.5313647e+02
   1.8487068e-01   3.3688644e+02
   1.8487068e-01   3.4188645e+02
   1.9044475e-01   3.7771984e+02
   1.9044475e-01   3.8188651e+02
   2.0159289e-01   3.8771985e+02
   2.0716696e-01   3.9355320e+02
   2.2946324e-01   3.9980320e+02
   2.3503731e-01   4.0355321e+02
   2.5175952e-01   4.0980322e+02
   2.6848173e-01   4.1313656e+02
   3.0192615e-01   4.1813657e+02
   3.2422243e-01   4.1730323e+02
   3.4651871e-01   4.1646990e+02
   3.6324092e-01   4.1605323e+02
   3.9111127e-01   4.1313656e+02
   4.2455569e-01   4.0855322e+02
   4.4685197e-01   4.0730322e+02
   4.7472232e-01   4.0480321e+02
   5.0816674e-01   4.0230321e+02
   5.4161116e-01   4.0146987e+02
   5.8062965e-01   4.0021987e+02
   5.8620372e-01   4.0021987e+02
   6.4194442e-01   3.9938654e+02
   6.8096291e-01   3.9980320e+02
   7.4227768e-01   3.9980320e+02
   7.8129617e-01   4.0021987e+02
   8.1474059e-01   4.0230321e+02
   8.5933315e-01   4.0230321e+02
   9.1507385e-01   4.0230321e+02
   9.8753676e-01   4.0230321e+02
   1.0432775e+00   4.0230321e+02
   1.1157404e+00   4.0230321e+02
   1.1547589e+00   4.0313654e+02
   1.2049255e+00   4.0313654e+02
   1.2216477e+00   4.0313654e+02
   1.2718143e+00   4.0313654e+02
   1.2885365e+00   4.0313654e+02
   1.3331291e+00   4.0313654e+02
   1.3721476e+00   4.0230321e+02
   1.4111661e+00   4.0230321e+02
   1.4836290e+00   4.0230321e+02
   1.5282215e+00   4.0230321e+02
   1.5728141e+00   4.0230321e+02
   1.6341289e+00   4.0105321e+02
   1.7065918e+00   4.0146987e+02
   1.7456103e+00   4.0146987e+02
   1.7846288e+00   4.0188654e+02
   1.8124991e+00   4.0188654e+02
   1.8515176e+00   4.0188654e+02
   1.8849620e+00   4.0188654e+02
   1.9574249e+00   4.0188654e+02
   2.0075916e+00   4.0188654e+02
   2.0466101e+00   4.0105321e+02
   2.0689063e+00   4.0105321e+02
   2.1413692e+00   4.0146987e+02
   2.1803877e+00   4.0188654e+02
   2.2639988e+00   4.0188654e+02
   2.3030173e+00   4.0188654e+02
   2.3587580e+00   4.0230321e+02
   2.4033505e+00   4.0230321e+02
   2.4479431e+00   4.0230321e+02
   2.5259801e+00   4.0230321e+02
   2.5705726e+00   4.0105321e+02
   2.6653318e+00   4.0105321e+02
   2.7322207e+00   4.0105321e+02
   2.7879614e+00   4.0105321e+02
   2.8659983e+00   4.0146987e+02
   2.9886279e+00   4.0146987e+02
   3.0666649e+00   4.0188654e+02
   3.1725722e+00   4.0188654e+02
   3.2394610e+00   4.0188654e+02
   3.3230721e+00   4.0188654e+02
   3.3676646e+00   4.0188654e+02
   3.4178313e+00   4.0188654e+02
   3.4902942e+00   4.0188654e+02
   3.5404608e+00   4.0188654e+02
   3.6073497e+00   4.0188654e+02
   3.6407941e+00   4.0188654e+02
   3.6965348e+00   4.0188654e+02
   3.7327920e+00   4.0185588e+02
   3.7829587e+00   4.0185588e+02
   3.8219772e+00   4.0185588e+02
   3.8331253e+00   4.0185588e+02
   3.8498475e+00   4.0185588e+02
   3.8721438e+00   4.0185588e+02
   3.9334586e+00   4.0143921e+02
   3.9501808e+00   4.0143921e+02
   4.0003474e+00   4.0143921e+02
   4.0226437e+00   4.0143921e+02
   4.1118288e+00   4.0143921e+02
   4.1564214e+00   4.0143921e+02
   4.2790509e+00   4.0143921e+02
   4.3292175e+00   3.9852254e+02
   4.3459397e+00   3.9477253e+02
   4.3626620e+00   3.9185586e+02
   4.3738101e+00   3.8852252e+02
   4.3961064e+00   3.8477252e+02
   4.4239767e+00   3.8102251e+02
   4.4239767e+00   3.7768917e+02
   4.4406989e+00   3.7477250e+02
   4.4462730e+00   3.6935583e+02
   4.4462730e+00   3.6602249e+02
   4.4518471e+00   3.6268915e+02
   4.4629952e+00   3.5893915e+02
   4.4741434e+00   3.5560581e+02
   4.4797174e+00   3.5227247e+02
   4.5020137e+00   3.4768913e+02
   4.5020137e+00   3.4352246e+02
   4.5075878e+00   3.3977245e+02
   4.5243100e+00   3.3643911e+02
   4.5298841e+00   3.3268911e+02
   4.5410322e+00   3.2768910e+02
   4.5466063e+00   3.2477243e+02
   4.5521803e+00   3.2018909e+02
   4.5577544e+00   3.1560575e+02
   4.5633285e+00   3.1185574e+02
   4.5689025e+00   3.0685573e+02
   4.5744766e+00   3.0143906e+02
   4.5800507e+00   2.9685572e+02
   4.6023470e+00   2.9393905e+02
   4.6079210e+00   2.9018904e+02
   4.6134951e+00   2.8560570e+02
   4.6246432e+00   2.8060569e+02
   4.6525136e+00   2.7602235e+02
   4.6580877e+00   2.7352235e+02
   4.6692358e+00   2.6852234e+02
   4.6803839e+00   2.6310567e+02
   4.6971062e+00   2.5935566e+02
   4.7026802e+00   2.5560566e+02
   4.7026802e+00   2.5185565e+02
   4.7082543e+00   2.4893898e+02
   4.7138284e+00   2.4602231e+02
   4.7416987e+00   2.4060563e+02
   4.7528469e+00   2.3477229e+02
   4.7528469e+00   2.3060562e+02
   4.7639950e+00   2.2810561e+02
   4.7751431e+00   2.2352227e+02
   4.7918653e+00   2.1977227e+02
   4.8085876e+00   2.1477226e+02
   4.8197357e+00   2.0935559e+02
   4.8197357e+00   2.0560558e+02
   4.8420320e+00   2.0268891e+02
   4.8587542e+00   1.9727223e+02
   4.8643283e+00   1.9227223e+02
   4.8699023e+00   1.8893889e+02
   4.8866245e+00   1.8102221e+02
   4.9033467e+00   1.7768887e+02
   4.9256430e+00   1.7102219e+02
   4.9423652e+00   1.6435552e+02
   4.9590874e+00   1.5977218e+02
   4.9702356e+00   1.5310550e+02
   4.9981059e+00   1.4602216e+02
   5.0036800e+00   1.4310549e+02
   5.0259763e+00   1.3852215e+02
   5.0371244e+00   1.3602214e+02
   5.0568910e+00   1.3207263e+02
   5.0568910e+00   1.2790596e+02
   5.0736132e+00   1.2457262e+02
   5.0903355e+00   1.2040595e+02
   5.0959095e+00   1.1707261e+02
   5.1182058e+00   1.1207260e+02
   5.1237799e+00   1.0873926e+02
   5.1349280e+00   1.0415592e+02
   5.1460762e+00   1.0123925e+02
   5.1627984e+00   9.7489245e+01
   5.1795206e+00   9.3739239e+01
   5.1962428e+00   8.9989234e+01
   5.2129650e+00   8.6239228e+01
   5.2296872e+00   8.2489222e+01
   5.2352613e+00   7.9572551e+01
   5.2519835e+00   7.4989211e+01
   5.2631316e+00   7.1239205e+01
   5.2854279e+00   6.6655865e+01
   5.2965760e+00   6.2072525e+01
   5.3132983e+00   5.8322519e+01
   5.3355945e+00   5.4155846e+01
   5.3411686e+00   5.0405840e+01
   5.3523167e+00   4.7072502e+01
   5.3801871e+00   4.1239160e+01
   5.3913352e+00   3.7489154e+01
   5.4080574e+00   3.2072479e+01
   5.4192056e+00   2.9155808e+01
   5.4470759e+00   2.3322466e+01
   5.4582241e+00   1.9989128e+01
   5.4805204e+00   1.4572453e+01
   5.5028166e+00   1.0822447e+01
   5.5251129e+00   5.8224394e+00
   5.5474092e+00  -4.2757004e-01
   5.5697055e+00  -5.0109103e+00
   5.5752795e+00  -1.0427585e+01
   5.5975758e+00  -1.5844260e+01
   5.6421684e+00  -2.4177606e+01
   5.6477425e+00  -1.9177598e+01
   5.6533165e+00  -2.5844275e+01
   5.6644647e+00  -2.8344279e+01
   5.6867609e+00  -3.1677617e+01
   5.7202054e+00  -3.5427623e+01
   5.7369276e+00  -3.9177629e+01
   5.7759461e+00  -4.3344302e+01
   5.7982423e+00  -4.4594304e+01
   5.8149646e+00  -4.6677640e+01
   5.8484090e+00  -4.4594304e+01
   5.8762793e+00  -4.2927634e+01
   5.9152978e+00  -4.0010963e+01
   5.9487422e+00  -3.7510960e+01
   5.9766126e+00  -3.4177621e+01
   6.0156311e+00  -3.1260950e+01
   6.0546496e+00  -2.7510944e+01
   6.0825199e+00  -2.4594273e+01
   6.1103903e+00  -2.2094270e+01
   6.1549828e+00  -1.8760931e+01
   6.2107235e+00  -1.5010925e+01
   6.2720383e+00  -1.1260920e+01
   6.3277790e+00  -8.7609160e+00
   6.3946678e+00  -6.6775795e+00
   6.4559826e+00  -4.1775757e+00
   6.5284455e+00  -2.5109065e+00
   6.6120566e+00  -8.4423734e-01
   6.6399269e+00  -1.0902746e-02
   6.7346861e+00   8.2243185e-01
   6.8294453e+00   3.3224356e+00
   6.9186304e+00   4.5724375e+00
   7.0245377e+00   5.4057721e+00
   7.1248710e+00   6.2391067e+00
   7.1583154e+00   6.2391067e+00
   7.2419265e+00   7.0724413e+00
   7.3143894e+00   7.4891086e+00
   7.3924264e+00   7.9057759e+00
   7.4871856e+00   8.7391105e+00
   7.6098151e+00   9.5724451e+00
   7.7212965e+00   1.0405780e+01
   7.7881853e+00   1.1239114e+01
   7.8550742e+00   1.2489116e+01
   7.8940927e+00   1.2489116e+01
