# Supplementary material for: Tire-road friction estimation and traction control strategy for motorized electric vehicle
Source: PLoS One. 2017 Jun 29;12(6):e0179526. doi: 10.1371/journal.pone.0179526 (PMC5491023; doi:10.1371/journal.pone.0179526)
Supplement: S1 File — (ZIP) [file pone.0179526.s001.zip › S1_File/Fig15original wheel speed and filtered_Filtered_left_wheel.txt]

   1.2560503e+01   2.1562242e+01
   1.2631091e+01   2.1562242e+01
   1.2661343e+01   2.1562242e+01
   1.2762182e+01   2.1628195e+01
   1.2812601e+01   2.1628195e+01
   1.2883189e+01   2.1661171e+01
   1.2893273e+01   2.1661171e+01
   1.2913440e+01   2.1661171e+01
   1.2913440e+01   2.1496290e+01
   1.2933608e+01   2.1331410e+01
   1.2943692e+01   2.1133553e+01
   1.2943692e+01   2.0968673e+01
   1.2963860e+01   2.0803792e+01
   1.2963860e+01   2.0671888e+01
   1.2984028e+01   2.0375103e+01
   1.2994112e+01   2.0177246e+01
   1.3014280e+01   1.9946414e+01
   1.3024364e+01   1.9715581e+01
   1.3024364e+01   1.9583677e+01
   1.3034447e+01   1.9352844e+01
   1.3064699e+01   1.9056059e+01
   1.3074783e+01   1.8891179e+01
   1.3105035e+01   1.8726298e+01
   1.3125203e+01   1.8462490e+01
   1.3155454e+01   1.8165705e+01
   1.3165538e+01   1.7868920e+01
   1.3215958e+01   1.7539159e+01
   1.3276461e+01   1.7209398e+01
   1.3316797e+01   1.6978566e+01
   1.3367217e+01   1.6681781e+01
   1.3417636e+01   1.6549876e+01
   1.3488224e+01   1.6516900e+01
   1.3578979e+01   1.6516900e+01
   1.3629398e+01   1.6549876e+01
   1.3699986e+01   1.6681781e+01
   1.3831077e+01   1.6813685e+01
   1.3952084e+01   1.6912613e+01
   1.4133594e+01   1.6912613e+01
   1.4254601e+01   1.6912613e+01
   1.4365524e+01   1.6912613e+01
   1.4446195e+01   1.6912613e+01
   1.4607538e+01   1.6945589e+01
   1.4688209e+01   1.6945589e+01
   1.4738629e+01   1.6945589e+01
   1.4849552e+01   1.6945589e+01
   1.5000811e+01   1.6945589e+01
   1.5162153e+01   1.6945589e+01
   1.5252909e+01   1.6945589e+01
   1.5333580e+01   1.7110470e+01
   1.5404167e+01   1.7341303e+01
   1.5474755e+01   1.7638087e+01
   1.5525174e+01   1.7835944e+01
   1.5615930e+01   1.8099753e+01
   1.5656265e+01   1.8231657e+01
   1.5696601e+01   1.8462490e+01
   1.5757104e+01   1.8462490e+01
   1.5837776e+01   1.8462490e+01
   1.5999118e+01   1.8528442e+01
   1.6079790e+01   1.8528442e+01
   1.6160461e+01   1.8462490e+01
   1.6190713e+01   1.8462490e+01
   1.6311720e+01   1.8462490e+01
   1.6432727e+01   1.8429514e+01
   1.6533566e+01   1.8429514e+01
   1.6644489e+01   1.8429514e+01
   1.6755412e+01   1.8429514e+01
   1.6836083e+01   1.8429514e+01
   1.6997426e+01   1.8429514e+01
   1.7128517e+01   1.8429514e+01
   1.7209188e+01   1.8429514e+01
   1.7279775e+01   1.8429514e+01
   1.7310027e+01   1.8462490e+01
   1.7420950e+01   1.8462490e+01
   1.7481454e+01   1.8693322e+01
   1.7572209e+01   1.8891179e+01
   1.7632712e+01   1.9187964e+01
   1.7673048e+01   1.9418796e+01
   1.7703300e+01   1.9781533e+01
   1.7753719e+01   2.0078318e+01
   1.7794055e+01   2.0309151e+01
   1.7844475e+01   2.0539984e+01
   1.7925146e+01   2.0671888e+01
   1.7975566e+01   2.0737840e+01
   1.8040582e+01   2.0876366e+01
   1.8091001e+01   2.0909342e+01
   1.8181757e+01   2.0909342e+01
   1.8242260e+01   2.0909342e+01
   1.8343099e+01   2.0909342e+01
   1.8343099e+01   2.0909342e+01
   1.8393519e+01   2.0876366e+01
   1.8454022e+01   2.0843390e+01
   1.8504442e+01   2.0810414e+01
   1.8585113e+01   2.0711485e+01
   1.8685952e+01   2.0678509e+01
   1.8817043e+01   2.0678509e+01
   1.8917882e+01   2.0777437e+01
   1.8958218e+01   2.0843390e+01
   1.9059057e+01   2.0876366e+01
   1.9230484e+01   2.0876366e+01
   1.9341407e+01   2.0843390e+01
   1.9422078e+01   2.0843390e+01
   1.9502749e+01   2.0876366e+01
   1.9583421e+01   2.0975294e+01
   1.9643924e+01   2.0975294e+01
   1.9724596e+01   2.1041246e+01
   1.9785099e+01   2.1173151e+01
   1.9845603e+01   2.1436959e+01
   1.9896022e+01   2.1700768e+01
   1.9936358e+01   2.1964577e+01
   1.9966610e+01   2.2195409e+01
   2.0006945e+01   2.2525170e+01
   2.0067449e+01   2.2920883e+01
   2.0097700e+01   2.3019812e+01
   2.0127952e+01   2.3217668e+01
   2.0148120e+01   2.3316597e+01
   2.0208623e+01   2.3547429e+01
   2.0248959e+01   2.3712310e+01
   2.0329630e+01   2.3811238e+01
   2.0420386e+01   2.3910166e+01
   2.0531309e+01   2.3943142e+01
   2.0591812e+01   2.4009095e+01
   2.0622064e+01   2.4009095e+01
   2.0702735e+01   2.3910166e+01
   2.0732987e+01   2.3877190e+01
   2.0864078e+01   2.3844214e+01
   2.1005253e+01   2.3844214e+01
   2.1136344e+01   2.3844214e+01
   2.1206931e+01   2.3811238e+01
   2.1307770e+01   2.3811238e+01
   2.1438861e+01   2.3778262e+01
   2.1580036e+01   2.3778262e+01
   2.1660707e+01   2.3778262e+01
   2.1751462e+01   2.3778262e+01
   2.1801882e+01   2.3778262e+01
   2.1912805e+01   2.3778262e+01
   2.2013644e+01   2.3844214e+01
   2.2084232e+01   2.4075047e+01
   2.2114483e+01   2.4173975e+01
   2.2195155e+01   2.4305879e+01
   2.2225406e+01   2.4470760e+01
   2.2255658e+01   2.4635640e+01
   2.2316162e+01   2.4866473e+01
   2.2346413e+01   2.5163258e+01
   2.2386749e+01   2.5427067e+01
   2.2417001e+01   2.5756827e+01
   2.2467420e+01   2.6284445e+01
   2.2578343e+01   2.6482301e+01
   2.2689266e+01   2.6647182e+01
   2.2880861e+01   2.6647182e+01
   2.2981700e+01   2.6581230e+01
   2.3122875e+01   2.6581230e+01
   2.3143043e+01   2.6581230e+01
   2.3223714e+01   2.6482301e+01
   2.3385057e+01   2.6482301e+01
   2.3485896e+01   2.6482301e+01
   2.3637154e+01   2.6416349e+01
   2.3677490e+01   2.6416349e+01
   2.3737994e+01   2.6416349e+01
   2.3848917e+01   2.6416349e+01
   2.4030427e+01   2.6416349e+01
   2.4141350e+01   2.6416349e+01
   2.4211938e+01   2.6416349e+01
   2.4302693e+01   2.6416349e+01
   2.4373280e+01   2.6416349e+01
   2.4433784e+01   2.6614206e+01
   2.4494287e+01   2.6910991e+01
   2.4524539e+01   2.7141823e+01
   2.4564875e+01   2.7306704e+01
   2.4615294e+01   2.7603489e+01
   2.4635462e+01   2.7669441e+01
   2.4655630e+01   2.7834321e+01
   2.4675798e+01   2.8131106e+01
   2.4726217e+01   2.8493843e+01
   2.4776637e+01   2.8790628e+01
   2.4806888e+01   2.9087413e+01
   2.4847224e+01   2.9219317e+01
   2.4867392e+01   2.9450150e+01
   2.4917812e+01   2.9680982e+01
   2.4968231e+01   3.0109672e+01
   2.5028735e+01   3.0340504e+01
   2.5079154e+01   3.0472409e+01
   2.5149742e+01   3.0505385e+01
   2.5240497e+01   3.0571337e+01
   2.5270749e+01   3.0703241e+01
   2.5270749e+01   3.1098954e+01
   2.5331252e+01   3.1659548e+01
   2.5351420e+01   3.1824428e+01
   2.5371588e+01   3.2022285e+01
   2.5401839e+01   3.2121213e+01
   2.5438686e+01   3.2359596e+01
   2.5489105e+01   3.2722333e+01
   2.5509273e+01   3.2953166e+01
   2.5539525e+01   3.3249951e+01
   2.5589944e+01   3.3711616e+01
   2.5630280e+01   3.4008401e+01
   2.5670616e+01   3.4338162e+01
   2.5710951e+01   3.4667922e+01
   2.5731119e+01   3.4964707e+01
   2.5801707e+01   3.5327444e+01
   2.5852126e+01   3.5624229e+01
   2.5902546e+01   3.5921014e+01
   2.5952965e+01   3.6151847e+01
   2.5973133e+01   3.6514584e+01
   2.6013469e+01   3.6745416e+01
   2.6033637e+01   3.6943273e+01
   2.6084056e+01   3.7240058e+01
   2.6134476e+01   3.7404938e+01
   2.6164728e+01   3.7932556e+01
   2.6174811e+01   3.7998508e+01
   2.6215147e+01   3.8229340e+01
   2.6295818e+01   3.8658030e+01
   2.6356322e+01   3.8723982e+01
   2.6416825e+01   3.8954814e+01
   2.6467245e+01   3.9251599e+01
   2.6558000e+01   3.9614336e+01
   2.6628588e+01   3.9911121e+01
   2.6668923e+01   4.0141954e+01
   2.6699175e+01   4.0438739e+01
   2.6709259e+01   4.0636595e+01
   2.6729427e+01   4.0900404e+01
   2.6749595e+01   4.1164213e+01
   2.6789930e+01   4.1493974e+01
   2.6820182e+01   4.1724806e+01
   2.6850434e+01   4.1790758e+01
   2.6880685e+01   4.1988615e+01
   2.6910937e+01   4.2120519e+01
   2.6921021e+01   4.2252424e+01
   2.6971441e+01   4.2483256e+01
   2.7062196e+01   4.2714089e+01
   2.7102532e+01   4.2845993e+01
   2.7163035e+01   4.3076826e+01
   2.7223539e+01   4.3274683e+01
   2.7284042e+01   4.3373611e+01
   2.7374797e+01   4.3439563e+01
   2.7445385e+01   4.3604444e+01
   2.7455469e+01   4.3439563e+01
   2.7485720e+01   4.3835276e+01
   2.7546224e+01   4.4099085e+01
   2.7586560e+01   4.4461822e+01
   2.7626895e+01   4.4758607e+01
   2.7636979e+01   4.4890511e+01
   2.7697483e+01   4.5154320e+01
   2.7768070e+01   4.5352176e+01
   2.7828573e+01   4.5648961e+01
   2.7889077e+01   4.5945746e+01
   2.7939497e+01   4.6110627e+01
   2.7979832e+01   4.6242531e+01
   2.7979832e+01   4.6242531e+01
