# Supplementary material for: Tire-road friction estimation and traction control strategy for motorized electric vehicle
Source: PLoS One. 2017 Jun 29;12(6):e0179526. doi: 10.1371/journal.pone.0179526 (PMC5491023; doi:10.1371/journal.pone.0179526)
Supplement: S1 File — (ZIP) [file pone.0179526.s001.zip › S1_File/Fig15original wheel speed and filtered_Filtered_right_wheel.txt]

   1.2560503e+01   2.0249093e+01
   1.2610923e+01   2.0249093e+01
   1.2651259e+01   2.0315120e+01
   1.2711762e+01   2.0612238e+01
   1.2731930e+01   2.0678265e+01
   1.2782350e+01   2.0975383e+01
   1.2802517e+01   2.1206475e+01
   1.2832769e+01   2.1338528e+01
   1.2863021e+01   2.1569620e+01
   1.2903357e+01   2.1866739e+01
   1.2933608e+01   2.2097831e+01
   1.2943692e+01   2.2262896e+01
   1.3004196e+01   2.2527002e+01
   1.3054615e+01   2.2593028e+01
   1.3094951e+01   2.2593028e+01
   1.3185706e+01   2.2460975e+01
   1.3205874e+01   2.2394949e+01
   1.3246210e+01   2.2163857e+01
   1.3286545e+01   2.1965778e+01
   1.3286545e+01   2.1932765e+01
   1.3306713e+01   2.1734686e+01
   1.3326881e+01   2.1569620e+01
   1.3357133e+01   2.1338528e+01
   1.3397468e+01   2.1041409e+01
   1.3417636e+01   2.0843330e+01
   1.3478140e+01   2.0810317e+01
   1.3599147e+01   2.0843330e+01
   1.3679818e+01   2.1107436e+01
   1.3720154e+01   2.1338528e+01
   1.3760489e+01   2.1569620e+01
   1.3800825e+01   2.1800712e+01
   1.3841161e+01   2.1998791e+01
   1.3871412e+01   2.2163857e+01
   1.3901664e+01   2.2460975e+01
   1.3952084e+01   2.2692068e+01
   1.4052923e+01   2.2758094e+01
   1.4143678e+01   2.2626041e+01
   1.4224349e+01   2.2460975e+01
   1.4294937e+01   2.2328923e+01
   1.4375608e+01   2.2328923e+01
   1.4456279e+01   2.2460975e+01
   1.4496615e+01   2.2626041e+01
   1.4567202e+01   2.3055212e+01
   1.4587370e+01   2.3121239e+01
   1.4597454e+01   2.3517397e+01
   1.4617622e+01   2.3715476e+01
   1.4637790e+01   2.4243686e+01
   1.4647874e+01   2.4474779e+01
   1.4647874e+01   2.4936963e+01
   1.4668042e+01   2.5234081e+01
   1.4708377e+01   2.5630239e+01
   1.4728545e+01   2.5960371e+01
   1.4738629e+01   2.6257490e+01
   1.4748713e+01   2.6620634e+01
   1.4758797e+01   2.6950766e+01
   1.4778965e+01   2.7247885e+01
   1.4799132e+01   2.7545003e+01
   1.4829384e+01   2.7809108e+01
   1.4839468e+01   2.8139240e+01
   1.4839468e+01   2.8436359e+01
   1.4849552e+01   2.8667451e+01
   1.4869720e+01   2.8898543e+01
   1.4889888e+01   2.9195661e+01
   1.4940307e+01   2.9690859e+01
   1.4940307e+01   2.9921951e+01
   1.4970559e+01   3.0219069e+01
   1.4990727e+01   3.0516188e+01
   1.5020979e+01   3.0648241e+01
   1.5081482e+01   3.1044399e+01
   1.5172237e+01   3.1407543e+01
   1.5222657e+01   3.1539596e+01
   1.5273076e+01   3.1836715e+01
   1.5313412e+01   3.2001780e+01
   1.5343664e+01   3.2232873e+01
   1.5353748e+01   3.2397938e+01
   1.5384000e+01   3.2529991e+01
   1.5394083e+01   3.2596017e+01
   1.5490834e+01   3.2868071e+01
   1.5531170e+01   3.2934098e+01
   1.5571505e+01   3.2868071e+01
   1.5601757e+01   3.2769032e+01
   1.5642093e+01   3.2471913e+01
   1.5672345e+01   3.2174795e+01
   1.5672345e+01   3.2174795e+01
   1.5672345e+01   3.1811650e+01
   1.5692512e+01   3.1514531e+01
   1.5702596e+01   3.1283439e+01
   1.5712680e+01   3.1052347e+01
   1.5722764e+01   3.0788242e+01
   1.5742932e+01   3.0491123e+01
   1.5753016e+01   3.0326058e+01
   1.5763100e+01   3.0094965e+01
   1.5773184e+01   2.9731821e+01
   1.5783268e+01   2.9533742e+01
   1.5783268e+01   2.9302649e+01
   1.5813519e+01   2.8972518e+01
   1.5823603e+01   2.8675399e+01
   1.5843771e+01   2.8411294e+01
   1.5884107e+01   2.8081162e+01
   1.5894191e+01   2.7817057e+01
   1.5894191e+01   2.7651991e+01
   1.5894191e+01   2.7420899e+01
   1.5904275e+01   2.7057754e+01
   1.5944610e+01   2.6760636e+01
   1.5964778e+01   2.6397491e+01
   1.5974862e+01   2.6100372e+01
   1.5995030e+01   2.5902293e+01
   1.6025282e+01   2.5605175e+01
   1.6045449e+01   2.5341069e+01
   1.6075701e+01   2.5010938e+01
   1.6116037e+01   2.4614780e+01
   1.6126121e+01   2.4383688e+01
   1.6136205e+01   2.4284648e+01
   1.6257212e+01   2.4251635e+01
   1.6327799e+01   2.4284648e+01
   1.6388303e+01   2.4152595e+01
   1.6519393e+01   2.3789451e+01
   1.6559729e+01   2.3723424e+01
   1.6640400e+01   2.3624385e+01
   1.6721072e+01   2.3558358e+01
   1.6751323e+01   2.3525345e+01
   1.6842079e+01   2.4020543e+01
   1.6862246e+01   2.4185609e+01
   1.6902582e+01   2.4548753e+01
   1.6922750e+01   2.4845872e+01
   1.6963086e+01   2.5341069e+01
   1.7033673e+01   2.5605175e+01
   1.7104260e+01   2.5737227e+01
   1.7174848e+01   2.5836267e+01
   1.7235351e+01   2.5902293e+01
   1.7295855e+01   2.5671201e+01
   1.7316023e+01   2.5407096e+01
   1.7346274e+01   2.5242030e+01
   1.7366442e+01   2.5076964e+01
   1.7416862e+01   2.4911898e+01
   1.7527785e+01   2.4680806e+01
   1.7588288e+01   2.4713819e+01
   1.7658876e+01   2.5142990e+01
   1.7689127e+01   2.5440109e+01
   1.7729463e+01   2.5671201e+01
   1.7759715e+01   2.5803254e+01
   1.7800051e+01   2.6001333e+01
   1.7830302e+01   2.6199412e+01
   1.7900890e+01   2.6331464e+01
   1.7961393e+01   2.6331464e+01
   1.8042064e+01   2.6166399e+01
   1.8072316e+01   2.6034346e+01
   1.8112652e+01   2.6034346e+01
   1.8203407e+01   2.6001333e+01
   1.8284078e+01   2.6001333e+01
   1.8354666e+01   2.6166399e+01
   1.8425253e+01   2.6397491e+01
   1.8475673e+01   2.6529543e+01
   1.8516008e+01   2.6694609e+01
   1.8576512e+01   2.6925701e+01
   1.8626932e+01   2.6991728e+01
   1.8657183e+01   2.6991728e+01
   1.8737855e+01   2.6925701e+01
   1.8828610e+01   2.6628583e+01
   1.8879029e+01   2.6496530e+01
   1.8959701e+01   2.6298451e+01
   1.9010120e+01   2.6034346e+01
   1.9070624e+01   2.6001333e+01
   1.9171463e+01   2.6001333e+01
   1.9252134e+01   2.6100372e+01
   1.9322722e+01   2.6331464e+01
   1.9332806e+01   2.6529543e+01
   1.9383225e+01   2.6826662e+01
   1.9473980e+01   2.7123780e+01
   1.9524400e+01   2.7420899e+01
   1.9564736e+01   2.7718017e+01
   1.9645407e+01   2.7817057e+01
   1.9665575e+01   2.7949110e+01
   1.9736162e+01   2.8114175e+01
   1.9837001e+01   2.8114175e+01
   1.9887421e+01   2.8114175e+01
   1.9968092e+01   2.8081162e+01
   2.0038680e+01   2.8180202e+01
   2.0109267e+01   2.8345268e+01
   2.0210106e+01   2.8345268e+01
   2.0321029e+01   2.8312254e+01
   2.0401700e+01   2.8180202e+01
   2.0452120e+01   2.8081162e+01
   2.0502540e+01   2.7949110e+01
   2.0573127e+01   2.7883083e+01
   2.0663882e+01   2.7883083e+01
   2.0704218e+01   2.7949110e+01
   2.0915980e+01   2.8180202e+01
   2.1067239e+01   2.8246228e+01
   2.1157994e+01   2.8345268e+01
   2.1248749e+01   2.8411294e+01
   2.1289085e+01   2.8543347e+01
   2.1359672e+01   2.8708412e+01
   2.1521015e+01   2.8939505e+01
   2.1692442e+01   2.9071557e+01
   2.1763029e+01   2.9137584e+01
   2.1863868e+01   2.9302649e+01
   2.1924372e+01   2.9665794e+01
   2.1974791e+01   2.9797847e+01
   2.2035295e+01   2.9962913e+01
   2.2146218e+01   3.0260031e+01
   2.2226889e+01   3.0557150e+01
   2.2307560e+01   3.0722215e+01
   2.2448735e+01   3.0623176e+01
   2.2519323e+01   3.0425097e+01
   2.2589910e+01   3.0260031e+01
   2.2630246e+01   3.0194005e+01
   2.2781504e+01   3.0160992e+01
   2.2872260e+01   3.0160992e+01
   2.2973099e+01   3.0160992e+01
   2.3043686e+01   3.0194005e+01
   2.3104190e+01   3.0260031e+01
   2.3124357e+01   3.0326058e+01
   2.3250476e+01   3.0565638e+01
   2.3300896e+01   3.0598651e+01
   2.3351315e+01   3.0697691e+01
   2.3421903e+01   3.0763717e+01
   2.3462238e+01   3.0796730e+01
   2.3563078e+01   3.0796730e+01
   2.3653833e+01   3.0796730e+01
   2.3774840e+01   3.0994809e+01
   2.3825259e+01   3.1258915e+01
   2.3885763e+01   3.1423980e+01
   2.3916015e+01   3.1589046e+01
   2.3946266e+01   3.1919178e+01
   2.3976518e+01   3.2150270e+01
   2.4016854e+01   3.2480402e+01
   2.4107609e+01   3.2777520e+01
   2.4137861e+01   3.3008612e+01
   2.4188280e+01   3.3173678e+01
   2.4248784e+01   3.3602849e+01
   2.4248784e+01   3.3701889e+01
   2.4299203e+01   3.3999007e+01
   2.4339539e+01   3.4230100e+01
   2.4379875e+01   3.4494205e+01
   2.4430294e+01   3.4857350e+01
   2.4450462e+01   3.5088442e+01
   2.4510966e+01   3.5385560e+01
   2.4561385e+01   3.5880758e+01
   2.4581553e+01   3.6177876e+01
   2.4601721e+01   3.6474995e+01
   2.4652140e+01   3.7003205e+01
   2.4682392e+01   3.7300324e+01
   2.4732812e+01   3.7729495e+01
   2.4773147e+01   3.8191679e+01
   2.4793315e+01   3.8488798e+01
   2.4863903e+01   3.9149061e+01
   2.4894154e+01   3.9380153e+01
   2.4954658e+01   3.9677272e+01
   2.5005077e+01   3.9974390e+01
   2.5055497e+01   4.0370548e+01
   2.5065581e+01   4.0502601e+01
   2.5156336e+01   4.0865746e+01
   2.5196672e+01   4.1096838e+01
   2.5237007e+01   4.1459983e+01
   2.5267259e+01   4.1625049e+01
   2.5327763e+01   4.1922167e+01
   2.5398350e+01   4.2483391e+01
   2.5468937e+01   4.3011602e+01
   2.5519357e+01   4.3572825e+01
   2.5569777e+01   4.3968983e+01
   2.5589944e+01   4.4233089e+01
   2.5630280e+01   4.4629247e+01
   2.5670616e+01   4.4992392e+01
   2.5680700e+01   4.5355536e+01
   2.5771455e+01   4.6015800e+01
   2.5831958e+01   4.6411958e+01
   2.5922714e+01   4.6940168e+01
   2.6013469e+01   4.7303313e+01
   2.6084056e+01   4.7699471e+01
   2.6154644e+01   4.8095629e+01
   2.6245399e+01   4.8392748e+01
   2.6386574e+01   4.8722879e+01
   2.6467245e+01   4.8887945e+01
   2.6507581e+01   4.9053011e+01
   2.6638672e+01   4.9350129e+01
   2.6719343e+01   4.9449169e+01
   2.6779846e+01   4.9449169e+01
   2.6850434e+01   4.9449169e+01
   2.6941189e+01   4.9350129e+01
   2.7021860e+01   4.9218077e+01
   2.7102532e+01   4.9086024e+01
   2.7132783e+01   4.9019998e+01
   2.7223539e+01   4.8755893e+01
   2.7284042e+01   4.8491787e+01
   2.7334462e+01   4.8293708e+01
   2.7394965e+01   4.8029603e+01
   2.7485720e+01   4.7732484e+01
   2.7606727e+01   4.7534405e+01
   2.7687399e+01   4.7435366e+01
   2.7778154e+01   4.7270300e+01
   2.7858825e+01   4.7138247e+01
   2.7919329e+01   4.7072221e+01
   2.7949580e+01   4.7006195e+01
   2.7979832e+01   4.7006195e+01
