# Supplementary material for: Tire-road friction estimation and traction control strategy for motorized electric vehicle
Source: PLoS One. 2017 Jun 29;12(6):e0179526. doi: 10.1371/journal.pone.0179526 (PMC5491023; doi:10.1371/journal.pone.0179526)
Supplement: S1 File — (ZIP) [file pone.0179526.s001.zip › S1_File/Fig15original wheel speed and filtered_left_wheel.txt]

   1.2560543e+01   2.1704128e+01
   1.2570633e+01   2.1704128e+01
   1.2590814e+01   2.1704128e+01
   1.2691719e+01   2.1704128e+01
   1.2701810e+01   2.1704128e+01
   1.2742171e+01   2.1737160e+01
   1.2812805e+01   2.1737160e+01
   1.2853167e+01   2.1737160e+01
   1.2893529e+01   2.1704128e+01
   1.2893529e+01   2.1704128e+01
   1.2903619e+01   2.1671097e+01
   1.2903619e+01   2.1175622e+01
   1.2903619e+01   2.1109559e+01
   1.2913710e+01   2.1538970e+01
   1.2913710e+01   2.1307749e+01
   1.2913710e+01   2.0779243e+01
   1.2913710e+01   2.0581053e+01
   1.2913710e+01   2.0283769e+01
   1.2913710e+01   2.0052547e+01
   1.2913710e+01   1.8268840e+01
   1.2913710e+01   1.8202777e+01
   1.2913710e+01   1.7905492e+01
   1.2913710e+01   1.7674271e+01
   1.2913710e+01   1.7509113e+01
   1.2913710e+01   1.7277891e+01
   1.2913710e+01   1.7079702e+01
   1.2913710e+01   1.6782417e+01
   1.2913710e+01   1.6584227e+01
   1.2913710e+01   1.6518164e+01
   1.2923800e+01   2.0052547e+01
   1.2923800e+01   1.9887389e+01
   1.2923800e+01   1.9391915e+01
   1.2923800e+01   1.9292820e+01
   1.2923800e+01   1.9094630e+01
   1.2933891e+01   1.9821326e+01
   1.2933891e+01   1.9524041e+01
   1.2933891e+01   1.8863409e+01
   1.2933891e+01   1.8731282e+01
   1.2933891e+01   1.8632188e+01
   1.3024705e+01   1.6452101e+01
   1.3065067e+01   1.6419069e+01
   1.3115519e+01   1.6716354e+01
   1.3165972e+01   1.6914543e+01
   1.3276967e+01   1.6914543e+01
   1.3387962e+01   1.6947575e+01
   1.3509048e+01   1.6980607e+01
   1.3609953e+01   1.6980607e+01
   1.3741129e+01   1.6980607e+01
   1.3862215e+01   1.7013638e+01
   1.3942939e+01   1.7013638e+01
   1.4094296e+01   1.6980607e+01
   1.4215381e+01   1.6980607e+01
   1.4366739e+01   1.7013638e+01
   1.4518096e+01   1.7013638e+01
   1.4669453e+01   1.7013638e+01
   1.4861172e+01   1.7013638e+01
   1.5062982e+01   1.6980607e+01
   1.5214339e+01   1.7013638e+01
   1.5264791e+01   1.7145765e+01
   1.5305153e+01   1.7608207e+01
   1.5315244e+01   1.7872460e+01
   1.5325334e+01   1.8202777e+01
   1.5345515e+01   1.8367935e+01
   1.5436329e+01   1.8433998e+01
   1.5527144e+01   1.8433998e+01
   1.5698682e+01   1.8400966e+01
   1.5890401e+01   1.8400966e+01
   1.6041758e+01   1.8433998e+01
   1.6203206e+01   1.8467030e+01
   1.6334382e+01   1.8500061e+01
   1.6516011e+01   1.8467030e+01
   1.6707730e+01   1.8467030e+01
   1.6828816e+01   1.8433998e+01
   1.7000354e+01   1.8433998e+01
   1.7212254e+01   1.8400966e+01
   1.7343430e+01   1.8400966e+01
   1.7403973e+01   1.8500061e+01
   1.7434244e+01   1.8929472e+01
   1.7444335e+01   1.9160693e+01
   1.7444335e+01   1.9457978e+01
   1.7444335e+01   1.9821326e+01
   1.7444335e+01   2.0052547e+01
   1.7474606e+01   2.0283769e+01
   1.7504878e+01   2.0283769e+01
   1.7525059e+01   2.0283769e+01
   1.7555330e+01   2.0349832e+01
   1.7605782e+01   2.0581053e+01
   1.7676416e+01   2.0713180e+01
   1.7797502e+01   2.0812274e+01
   1.7868135e+01   2.0845306e+01
   1.8019492e+01   2.0878338e+01
   1.8180940e+01   2.0878338e+01
   1.8402930e+01   2.0878338e+01
   1.8624921e+01   2.0845306e+01
   1.8836821e+01   2.0845306e+01
   1.8978088e+01   2.0845306e+01
   1.9169807e+01   2.0845306e+01
   1.9331254e+01   2.0845306e+01
   1.9371616e+01   2.0845306e+01
   1.9411978e+01   2.0845306e+01
   1.9442250e+01   2.0845306e+01
   1.9492049e+01   2.0952174e+01
   1.9532411e+01   2.0952174e+01
   1.9653496e+01   2.0919142e+01
   1.9693858e+01   2.0985205e+01
   1.9764492e+01   2.1249458e+01
   1.9804853e+01   2.1546743e+01
   1.9814944e+01   2.1844028e+01
   1.9825034e+01   2.2075249e+01
   1.9825034e+01   2.2306470e+01
   1.9845215e+01   2.2504660e+01
   1.9865396e+01   2.2868008e+01
   1.9875487e+01   2.3033166e+01
   1.9875487e+01   2.3033166e+01
   1.9905758e+01   2.3099229e+01
   1.9905758e+01   2.3099229e+01
   1.9996573e+01   2.3198324e+01
   2.0006663e+01   2.3330450e+01
   2.0047025e+01   2.3660767e+01
   2.0067206e+01   2.3726830e+01
   2.0208473e+01   2.3792893e+01
   2.0289196e+01   2.3825925e+01
   2.0420373e+01   2.3891988e+01
   2.0541458e+01   2.3891988e+01
   2.0632273e+01   2.3891988e+01
   2.0692816e+01   2.3891988e+01
   2.0803811e+01   2.3925020e+01
   2.0924897e+01   2.3925020e+01
   2.1056073e+01   2.3925020e+01
   2.1126706e+01   2.3925020e+01
   2.1187249e+01   2.3925020e+01
   2.1257882e+01   2.3925020e+01
   2.1389059e+01   2.3925020e+01
   2.1560597e+01   2.3925020e+01
   2.1701864e+01   2.3925020e+01
   2.1742225e+01   2.3925020e+01
   2.1853221e+01   2.3925020e+01
   2.1974306e+01   2.3925020e+01
   2.2095392e+01   2.3925020e+01
   2.2166026e+01   2.4255336e+01
   2.2176116e+01   2.4585652e+01
   2.2186207e+01   2.4915968e+01
   2.2186207e+01   2.5246284e+01
   2.2186207e+01   2.5708727e+01
   2.2186207e+01   2.5939948e+01
   2.2186207e+01   2.6336328e+01
   2.2186207e+01   2.6468454e+01
   2.2307292e+01   2.6435423e+01
   2.2388016e+01   2.6435423e+01
   2.2488921e+01   2.6435423e+01
   2.2610007e+01   2.6468454e+01
   2.2761364e+01   2.6468454e+01
   2.2912721e+01   2.6468454e+01
   2.3134712e+01   2.6534517e+01
   2.3245707e+01   2.6534517e+01
   2.3427335e+01   2.6534517e+01
   2.3518150e+01   2.6534517e+01
   2.3659416e+01   2.6534517e+01
   2.3830955e+01   2.6534517e+01
   2.4012583e+01   2.6534517e+01
   2.4163940e+01   2.6534517e+01
   2.4254755e+01   2.6534517e+01
   2.4396021e+01   2.6633612e+01
   2.4486836e+01   2.6930897e+01
   2.4517107e+01   2.7261213e+01
   2.4527198e+01   2.7657592e+01
   2.4557469e+01   2.8020940e+01
   2.4587741e+01   2.8252162e+01
   2.4587741e+01   2.8978857e+01
   2.4607921e+01   2.9144015e+01
   2.4618012e+01   2.8615509e+01
   2.4739098e+01   2.9210079e+01
   2.4739098e+01   2.9375237e+01
   2.4779460e+01   2.9936774e+01
   2.4799641e+01   3.0333154e+01
   2.4880364e+01   3.0399217e+01
   2.5051903e+01   3.0399217e+01
   2.5263803e+01   3.0399217e+01
   2.5294074e+01   3.0465280e+01
   2.5294074e+01   3.2909620e+01
   2.5304165e+01   3.2248987e+01
   2.5314255e+01   3.0927723e+01
   2.5324346e+01   3.1489260e+01
   2.5334436e+01   3.3405094e+01
   2.5364707e+01   3.3768442e+01
   2.5374798e+01   3.4131790e+01
   2.5374798e+01   3.4462106e+01
   2.5394979e+01   3.4825454e+01
   2.5415160e+01   3.5089707e+01
   2.5485793e+01   3.5155770e+01
   2.5627060e+01   3.5155770e+01
   2.5778417e+01   3.5188802e+01
   2.5889412e+01   3.5287896e+01
   2.5929774e+01   3.5684276e+01
   2.5949955e+01   3.6410971e+01
   2.5960046e+01   3.7038572e+01
   2.5970136e+01   3.7401920e+01
   2.5970136e+01   3.7765268e+01
   2.5970136e+01   3.8161647e+01
   2.5970136e+01   3.8756216e+01
   2.5970136e+01   3.9119564e+01
   2.6000408e+01   3.9119564e+01
   2.6161855e+01   3.9119564e+01
   2.6262760e+01   3.9185627e+01
   2.6365342e+01   3.9129768e+01
   2.6435976e+01   3.9195831e+01
   2.6444389e+01   3.9185627e+01
   2.6464570e+01   3.9185627e+01
   2.6516700e+01   3.9691306e+01
   2.6536881e+01   4.0219811e+01
   2.6557061e+01   4.0814381e+01
   2.6597423e+01   4.1574108e+01
   2.6607514e+01   4.1805329e+01
   2.6627695e+01   4.1772298e+01
   2.6688238e+01   4.1772298e+01
   2.6728600e+01   4.1871392e+01
   2.6758871e+01   4.2168677e+01
   2.6829504e+01   4.2366867e+01
   2.6900138e+01   4.2366867e+01
   2.6930409e+01   4.2829309e+01
   2.6930409e+01   4.3126594e+01
   2.6980862e+01   4.3324784e+01
   2.7152400e+01   4.3324784e+01
   2.7293666e+01   4.3324784e+01
   2.7465205e+01   4.4613017e+01
   2.7475295e+01   4.3324784e+01
   2.7485386e+01   4.4249669e+01
   2.7495476e+01   4.3622068e+01
   2.7495476e+01   4.5141523e+01
   2.7535838e+01   4.5537902e+01
   2.7545928e+01   4.6198534e+01
   2.7545928e+01   4.6297629e+01
   2.7556019e+01   4.5868218e+01
   2.7747738e+01   4.6330661e+01
   2.7818371e+01   4.6330661e+01
   2.7969729e+01   4.6363693e+01
