# Supplementary material for: Tire-road friction estimation and traction control strategy for motorized electric vehicle
Source: PLoS One. 2017 Jun 29;12(6):e0179526. doi: 10.1371/journal.pone.0179526 (PMC5491023; doi:10.1371/journal.pone.0179526)
Supplement: S1 File — (ZIP) [file pone.0179526.s001.zip › S1_File/Fig15original wheel speed and filtered_right_wheel.txt]

   1.2560543e+01   2.0222853e+01
   1.2600905e+01   2.0222853e+01
   1.2641267e+01   2.0156737e+01
   1.2661448e+01   1.9925330e+01
   1.2681629e+01   1.9859214e+01
   1.2711900e+01   2.0123679e+01
   1.2711900e+01   2.0156737e+01
   1.2711900e+01   2.0520376e+01
   1.2742171e+01   2.0884016e+01
   1.2742171e+01   2.1148481e+01
   1.2742171e+01   2.2305515e+01
   1.2752262e+01   2.1644353e+01
   1.2752262e+01   2.1974934e+01
   1.2752262e+01   2.2536922e+01
   1.2762352e+01   2.1446004e+01
   1.2772443e+01   2.2768329e+01
   1.2772443e+01   2.2900561e+01
   1.2772443e+01   2.3131968e+01
   1.2782533e+01   2.3297259e+01
   1.2792624e+01   2.3594782e+01
   1.2802714e+01   2.3727014e+01
   1.2812805e+01   2.4123712e+01
   1.2822895e+01   2.4322061e+01
   1.2843076e+01   2.4421235e+01
   1.2863257e+01   2.4189828e+01
   1.2883438e+01   2.3958421e+01
   1.2893529e+01   2.3727014e+01
   1.2893529e+01   2.3561724e+01
   1.2913710e+01   2.3297259e+01
   1.2943981e+01   2.3231143e+01
   1.2974253e+01   2.3198084e+01
   1.2994433e+01   2.3198084e+01
   1.3014614e+01   2.3198084e+01
   1.3044886e+01   2.3065852e+01
   1.3054976e+01   2.2900561e+01
   1.3065067e+01   2.2669154e+01
   1.3085248e+01   2.2470806e+01
   1.3105429e+01   2.2239399e+01
   1.3105429e+01   2.2173283e+01
   1.3105429e+01   2.1941876e+01
   1.3125610e+01   2.1644353e+01
   1.3125610e+01   2.1578236e+01
   1.3125610e+01   2.1412946e+01
   1.3135700e+01   2.1247655e+01
   1.3145791e+01   2.0983190e+01
   1.3165972e+01   2.0718725e+01
   1.3186153e+01   2.0388144e+01
   1.3186153e+01   2.0189795e+01
   1.3246695e+01   2.0487318e+01
   1.3256786e+01   2.0718725e+01
   1.3266876e+01   2.0884016e+01
   1.3266876e+01   2.0917074e+01
   1.3276967e+01   2.0950132e+01
   1.3307238e+01   2.0784841e+01
   1.3357691e+01   2.0553434e+01
   1.3377872e+01   2.0421202e+01
   1.3408143e+01   2.0388144e+01
   1.3418234e+01   2.0388144e+01
   1.3438415e+01   2.0322028e+01
   1.3468686e+01   2.0520376e+01
   1.3468686e+01   2.0751783e+01
   1.3478776e+01   2.1115423e+01
   1.3488867e+01   2.1214597e+01
   1.3519138e+01   2.1412946e+01
   1.3569591e+01   2.1446004e+01
   1.3599862e+01   2.1578236e+01
   1.3640224e+01   2.1776585e+01
   1.3660405e+01   2.2074108e+01
   1.3670496e+01   2.2239399e+01
   1.3670496e+01   2.2404689e+01
   1.3670496e+01   2.2669154e+01
   1.3670496e+01   2.2834445e+01
   1.3680586e+01   2.2933619e+01
   1.3731038e+01   2.3065852e+01
   1.3781491e+01   2.3131968e+01
   1.3801672e+01   2.3297259e+01
   1.3831943e+01   2.3363375e+01
   1.3852124e+01   2.3065852e+01
   1.3882396e+01   2.2966678e+01
   1.3922758e+01   2.2768329e+01
   1.3942939e+01   2.2569980e+01
   1.3973210e+01   2.2338573e+01
   1.3993391e+01   2.2107166e+01
   1.4023662e+01   2.1875759e+01
   1.4023662e+01   2.1710469e+01
   1.4033753e+01   2.1578236e+01
   1.4074115e+01   2.1743527e+01
   1.4104386e+01   2.1809643e+01
   1.4154839e+01   2.1974934e+01
   1.4215381e+01   2.2007992e+01
   1.4306196e+01   2.2239399e+01
   1.4336467e+01   2.2404689e+01
   1.4386920e+01   2.2702213e+01
   1.4427282e+01   2.2999736e+01
   1.4437372e+01   2.3264201e+01
   1.4447462e+01   2.3495608e+01
   1.4457553e+01   2.3727014e+01
   1.4467643e+01   2.4024538e+01
   1.4477734e+01   2.4189828e+01
   1.4477734e+01   2.4255944e+01
   1.4558458e+01   2.4090654e+01
   1.4568548e+01   2.3958421e+01
   1.4568548e+01   2.4751816e+01
   1.4578639e+01   2.3892305e+01
   1.4578639e+01   2.4421235e+01
   1.4578639e+01   2.4917107e+01
   1.4598820e+01   2.5148514e+01
   1.4639182e+01   2.5214630e+01
   1.4649272e+01   2.5346863e+01
   1.4669453e+01   2.6570013e+01
   1.4669453e+01   2.6702246e+01
   1.4669453e+01   2.6867536e+01
   1.4669453e+01   2.7165059e+01
   1.4669453e+01   2.7462582e+01
   1.4679543e+01   2.5677444e+01
   1.4689634e+01   2.7760106e+01
   1.4689634e+01   2.8057629e+01
   1.4689634e+01   3.0933686e+01
   1.4689634e+01   3.1165092e+01
   1.4689634e+01   3.1363441e+01
   1.4699724e+01   2.6041083e+01
   1.4699724e+01   2.6173316e+01
   1.4699724e+01   2.8189861e+01
   1.4699724e+01   3.0669221e+01
   1.4709815e+01   2.8487384e+01
   1.4709815e+01   2.8619617e+01
   1.4709815e+01   2.8950198e+01
   1.4709815e+01   2.9214663e+01
   1.4709815e+01   2.9313837e+01
   1.4709815e+01   2.9611361e+01
   1.4709815e+01   2.9941942e+01
   1.4709815e+01   3.0338639e+01
   1.4709815e+01   3.1594848e+01
   1.4719905e+01   3.1892371e+01
   1.4719905e+01   3.2156836e+01
   1.4729996e+01   3.2388243e+01
   1.4740086e+01   3.2619650e+01
   1.4780448e+01   3.2454359e+01
   1.4800629e+01   3.2355185e+01
   1.4820810e+01   3.2222952e+01
   1.4830901e+01   3.2024604e+01
   1.4830901e+01   3.1760139e+01
   1.4840991e+01   3.1627906e+01
   1.4840991e+01   3.1462616e+01
   1.4851082e+01   3.1198151e+01
   1.4851082e+01   3.0966744e+01
   1.4861172e+01   3.0735337e+01
   1.4861172e+01   3.0305581e+01
   1.4881353e+01   3.0140291e+01
   1.4951986e+01   2.9908884e+01
   1.5012529e+01   3.0041116e+01
   1.5052891e+01   3.0272523e+01
   1.5073072e+01   3.0437814e+01
   1.5123525e+01   3.0669221e+01
   1.5143706e+01   3.0636162e+01
   1.5163886e+01   3.0536988e+01
   1.5163886e+01   3.0536988e+01
   1.5184067e+01   3.0735337e+01
   1.5194158e+01   3.0999802e+01
   1.5214339e+01   3.1429557e+01
   1.5244610e+01   3.1793197e+01
   1.5244610e+01   3.2553534e+01
   1.5244610e+01   3.2784940e+01
   1.5244610e+01   3.3049405e+01
   1.5244610e+01   3.3413045e+01
   1.5244610e+01   3.3710568e+01
   1.5244610e+01   3.4107265e+01
   1.5254701e+01   3.2057662e+01
   1.5254701e+01   3.2256010e+01
   1.5274882e+01   3.4173382e+01
   1.5295063e+01   3.3941975e+01
   1.5325334e+01   3.3710568e+01
   1.5365696e+01   3.3413045e+01
   1.5365696e+01   3.2983289e+01
   1.5365696e+01   3.2950231e+01
   1.5365696e+01   3.2817999e+01
   1.5385877e+01   3.3247754e+01
   1.5395967e+01   3.3545277e+01
   1.5406058e+01   3.3710568e+01
   1.5426239e+01   3.3809742e+01
   1.5517053e+01   3.3545277e+01
   1.5547325e+01   3.3413045e+01
   1.5577596e+01   3.3115522e+01
   1.5587687e+01   3.2784940e+01
   1.5607868e+01   3.2520475e+01
   1.5617958e+01   3.2189894e+01
   1.5628049e+01   3.1925429e+01
   1.5628049e+01   3.1627906e+01
   1.5648229e+01   3.1363441e+01
   1.5668410e+01   3.1032860e+01
   1.5678501e+01   3.0735337e+01
   1.5678501e+01   3.0305581e+01
   1.5678501e+01   3.0173349e+01
   1.5678501e+01   2.9941942e+01
   1.5678501e+01   2.9644419e+01
   1.5678501e+01   2.9379954e+01
   1.5678501e+01   2.9115489e+01
   1.5678501e+01   2.8851024e+01
   1.5678501e+01   2.8553501e+01
   1.5678501e+01   2.8189861e+01
   1.5678501e+01   2.8024571e+01
   1.5678501e+01   2.7760106e+01
   1.5678501e+01   2.7594815e+01
   1.5678501e+01   2.7297292e+01
   1.5678501e+01   2.6338606e+01
   1.5678501e+01   2.6173316e+01
   1.5678501e+01   2.5941909e+01
   1.5678501e+01   2.5644386e+01
   1.5678501e+01   2.4850991e+01
   1.5678501e+01   2.4487351e+01
   1.5688591e+01   2.7165059e+01
   1.5688591e+01   2.6768362e+01
   1.5688591e+01   2.6636129e+01
   1.5688591e+01   2.5512153e+01
   1.5688591e+01   2.5446037e+01
   1.5688591e+01   2.5082398e+01
   1.5698682e+01   2.4123712e+01
   1.5718863e+01   2.3727014e+01
   1.5739044e+01   2.3660898e+01
   1.5789496e+01   2.3892305e+01
   1.5819768e+01   2.4189828e+01
   1.5860130e+01   2.4784874e+01
   1.5890401e+01   2.5280746e+01
   1.5890401e+01   2.5611328e+01
   1.5920672e+01   2.5313804e+01
   1.5920672e+01   2.5016281e+01
   1.5920672e+01   2.4619584e+01
   1.5920672e+01   2.4487351e+01
   1.5981215e+01   2.4784874e+01
   1.6001396e+01   2.5082398e+01
   1.6021577e+01   2.5148514e+01
   1.6041758e+01   2.4917107e+01
   1.6051849e+01   2.4718758e+01
   1.6092211e+01   2.4553468e+01
   1.6112392e+01   2.5082398e+01
   1.6112392e+01   2.5379921e+01
   1.6142663e+01   2.5809676e+01
   1.6172934e+01   2.6206374e+01
   1.6193115e+01   2.6636129e+01
   1.6213296e+01   2.6834478e+01
   1.6223387e+01   2.6834478e+01
   1.6233477e+01   2.6404722e+01
   1.6233477e+01   2.6107199e+01
   1.6233477e+01   2.5941909e+01
   1.6243568e+01   2.5611328e+01
   1.6253658e+01   2.5313804e+01
   1.6263749e+01   2.5082398e+01
   1.6283930e+01   2.4784874e+01
   1.6334382e+01   2.4553468e+01
   1.6334382e+01   2.4421235e+01
   1.6334382e+01   2.4156770e+01
   1.6334382e+01   2.3892305e+01
   1.6334382e+01   2.3660898e+01
   1.6334382e+01   2.3429491e+01
   1.6354563e+01   2.3065852e+01
   1.6364653e+01   2.2933619e+01
   1.6394925e+01   2.2702213e+01
   1.6455468e+01   2.2834445e+01
   1.6526101e+01   2.2900561e+01
   1.6556373e+01   2.2569980e+01
   1.6586644e+01   2.2702213e+01
   1.6596734e+01   2.2900561e+01
   1.6677458e+01   2.3231143e+01
   1.6687549e+01   2.3363375e+01
   1.6717820e+01   2.3594782e+01
   1.6738001e+01   2.4024538e+01
   1.6748092e+01   2.4388177e+01
   1.6748092e+01   2.4553468e+01
   1.6748092e+01   2.4983223e+01
   1.6748092e+01   2.5379921e+01
   1.6748092e+01   2.5611328e+01
   1.6748092e+01   2.5974967e+01
   1.6748092e+01   2.6272490e+01
   1.6748092e+01   2.6834478e+01
   1.6758182e+01   2.7231176e+01
   1.6768273e+01   2.7594815e+01
   1.6788454e+01   2.7760106e+01
   1.6798544e+01   2.7231176e+01
   1.6808635e+01   2.6933652e+01
   1.6828816e+01   2.6338606e+01
   1.6848996e+01   2.5974967e+01
   1.6869177e+01   2.5743560e+01
   1.6909539e+01   2.6206374e+01
   1.6919630e+01   2.6404722e+01
   1.6949901e+01   2.6768362e+01
   1.6959992e+01   2.7065885e+01
   1.7000354e+01   2.7165059e+01
   1.7010444e+01   2.6768362e+01
   1.7020535e+01   2.6503897e+01
   1.7030625e+01   2.6206374e+01
   1.7040716e+01   2.5974967e+01
   1.7050806e+01   2.5677444e+01
   1.7070987e+01   2.5148514e+01
   1.7081077e+01   2.5016281e+01
   1.7101258e+01   2.5313804e+01
   1.7111349e+01   2.5578269e+01
   1.7141620e+01   2.6041083e+01
   1.7151711e+01   2.6404722e+01
   1.7151711e+01   2.6768362e+01
   1.7151711e+01   2.6933652e+01
   1.7181982e+01   2.6570013e+01
   1.7181982e+01   2.6239432e+01
   1.7192073e+01   2.5677444e+01
   1.7212254e+01   2.5214630e+01
   1.7222344e+01   2.4917107e+01
   1.7222344e+01   2.4388177e+01
   1.7242525e+01   2.4024538e+01
   1.7272797e+01   2.3727014e+01
   1.7313159e+01   2.3660898e+01
   1.7353520e+01   2.3859247e+01
   1.7373701e+01   2.3826189e+01
   1.7393882e+01   2.3528666e+01
   1.7414063e+01   2.3660898e+01
   1.7454425e+01   2.4024538e+01
   1.7464516e+01   2.4487351e+01
   1.7464516e+01   2.4784874e+01
   1.7514968e+01   2.5082398e+01
   1.7535149e+01   2.5214630e+01
   1.7555330e+01   2.5743560e+01
   1.7565420e+01   2.6206374e+01
   1.7575511e+01   2.6636129e+01
   1.7585601e+01   2.6933652e+01
   1.7605782e+01   2.7363408e+01
   1.7605782e+01   2.7462582e+01
   1.7656235e+01   2.7065885e+01
   1.7676416e+01   2.6933652e+01
   1.7706687e+01   2.6999769e+01
   1.7747049e+01   2.7297292e+01
   1.7767230e+01   2.7462582e+01
   1.7777321e+01   2.7462582e+01
   1.7837863e+01   2.6999769e+01
   1.7878225e+01   2.6768362e+01
   1.7898406e+01   2.6404722e+01
   1.7918587e+01   2.5908851e+01
   1.7938768e+01   2.5644386e+01
   1.7969040e+01   2.5280746e+01
   1.7979130e+01   2.5049339e+01
   1.7999311e+01   2.4718758e+01
   1.8029583e+01   2.4685700e+01
   1.8049763e+01   2.4983223e+01
   1.8080035e+01   2.5148514e+01
   1.8150668e+01   2.5611328e+01
   1.8160759e+01   2.5809676e+01
   1.8211211e+01   2.6239432e+01
   1.8211211e+01   2.6338606e+01
   1.8241483e+01   2.6702246e+01
   1.8251573e+01   2.6867536e+01
   1.8271754e+01   2.7165059e+01
   1.8312116e+01   2.7363408e+01
   1.8332297e+01   2.7462582e+01
   1.8392840e+01   2.7528699e+01
   1.8423111e+01   2.7429524e+01
   1.8463473e+01   2.7363408e+01
   1.8513926e+01   2.7528699e+01
   1.8554287e+01   2.8123745e+01
   1.8564378e+01   2.8189861e+01
   1.8574468e+01   2.8024571e+01
   1.8584559e+01   2.7528699e+01
   1.8584559e+01   2.7165059e+01
   1.8635011e+01   2.6834478e+01
   1.8675373e+01   2.6570013e+01
   1.8675373e+01   2.6503897e+01
   1.8725826e+01   2.6999769e+01
   1.8725826e+01   2.7231176e+01
   1.8725826e+01   2.7231176e+01
   1.8766187e+01   2.6867536e+01
   1.8776278e+01   2.6570013e+01
   1.8796459e+01   2.6239432e+01
   1.8806549e+01   2.5974967e+01
   1.8836821e+01   2.5677444e+01
   1.8857002e+01   2.5379921e+01
   1.8877183e+01   2.5082398e+01
   1.8877183e+01   2.5049339e+01
   1.8897364e+01   2.5346863e+01
   1.8947816e+01   2.5809676e+01
   1.8978088e+01   2.5908851e+01
   1.9028540e+01   2.6041083e+01
   1.9028540e+01   2.6338606e+01
   1.9078992e+01   2.6636129e+01
   1.9089083e+01   2.6768362e+01
   1.9139535e+01   2.6867536e+01
   1.9169807e+01   2.6636129e+01
   1.9179897e+01   2.6834478e+01
   1.9200078e+01   2.6470839e+01
   1.9270711e+01   2.6206374e+01
   1.9290892e+01   2.6834478e+01
   1.9290892e+01   2.7132001e+01
   1.9290892e+01   2.7363408e+01
   1.9300983e+01   2.6570013e+01
   1.9361526e+01   2.7528699e+01
   1.9371616e+01   2.7594815e+01
   1.9411978e+01   2.7594815e+01
   1.9411978e+01   2.7660931e+01
   1.9473621e+01   2.7703541e+01
   1.9503892e+01   2.7802715e+01
   1.9544254e+01   2.7901889e+01
   1.9574526e+01   2.8199412e+01
   1.9584616e+01   2.8496936e+01
   1.9594706e+01   2.8827517e+01
   1.9614887e+01   2.9158098e+01
   1.9624978e+01   2.8728342e+01
   1.9635068e+01   2.9191156e+01
   1.9635068e+01   2.9125040e+01
   1.9655249e+01   2.8298587e+01
   1.9675430e+01   2.8034122e+01
   1.9735973e+01   2.7835773e+01
   1.9816697e+01   2.7703541e+01
   1.9836878e+01   2.7637424e+01
   1.9857059e+01   2.7406017e+01
   1.9887330e+01   2.7670482e+01
   1.9917602e+01   2.7968006e+01
   1.9968054e+01   2.8298587e+01
   2.0018507e+01   2.8496936e+01
   2.0048778e+01   2.8794459e+01
   2.0068959e+01   2.8827517e+01
   2.0119411e+01   2.8926691e+01
   2.0119411e+01   2.9191156e+01
   2.0139592e+01   2.9554796e+01
   2.0159773e+01   2.9720086e+01
   2.0159773e+01   2.9191156e+01
   2.0159773e+01   2.8893633e+01
   2.0169864e+01   2.8496936e+01
   2.0200135e+01   2.8298587e+01
   2.0230407e+01   2.8067180e+01
   2.0260678e+01   2.7703541e+01
   2.0290950e+01   2.7538250e+01
   2.0311131e+01   2.7406017e+01
   2.0361583e+01   2.7108494e+01
   2.0371673e+01   2.7075436e+01
   2.0432216e+01   2.7306843e+01
   2.0442307e+01   2.7604366e+01
   2.0462488e+01   2.8001064e+01
   2.0523031e+01   2.8298587e+01
   2.0583573e+01   2.8430819e+01
   2.0644116e+01   2.8529994e+01
   2.0694569e+01   2.8794459e+01
   2.0694569e+01   2.8926691e+01
   2.0704659e+01   2.8728342e+01
   2.0755112e+01   2.8331645e+01
   2.0805564e+01   2.8034122e+01
   2.0825745e+01   2.7934947e+01
   2.0896378e+01   2.8232471e+01
   2.0997283e+01   2.8496936e+01
   2.1057826e+01   2.8794459e+01
   2.1098188e+01   2.9058924e+01
   2.1138550e+01   2.8596110e+01
   2.1199093e+01   2.8463877e+01
   2.1279816e+01   2.8761401e+01
   2.1299997e+01   2.9091982e+01
   2.1350450e+01   2.9257272e+01
   2.1380721e+01   2.9058924e+01
   2.1451355e+01   2.9356447e+01
   2.1481626e+01   2.9488679e+01
   2.1562350e+01   2.9488679e+01
   2.1572440e+01   2.9323389e+01
   2.1582531e+01   2.8860575e+01
   2.1592621e+01   2.8761401e+01
   2.1653164e+01   2.9158098e+01
   2.1814612e+01   2.9422563e+01
   2.1865064e+01   2.9753144e+01
   2.1885245e+01   3.0050667e+01
   2.1885245e+01   3.0249016e+01
   2.1895336e+01   3.0381249e+01
   2.1955879e+01   3.0480423e+01
   2.2006331e+01   3.0645714e+01
   2.2016421e+01   3.0744888e+01
   2.2036602e+01   3.1207702e+01
   2.2066874e+01   3.1372992e+01
   2.2107236e+01   3.1571341e+01
   2.2147598e+01   3.2034155e+01
   2.2177869e+01   3.2397794e+01
   2.2177869e+01   3.1868864e+01
   2.2187960e+01   3.1538283e+01
   2.2187960e+01   3.0910179e+01
   2.2187960e+01   3.0447365e+01
   2.2228322e+01   3.0249016e+01
   2.2258593e+01   3.0017609e+01
   2.2309045e+01   2.9753144e+01
   2.2359498e+01   2.9455621e+01
   2.2399860e+01   2.9488679e+01
   2.2440222e+01   2.9951493e+01
   2.2531036e+01   3.0381249e+01
   2.2571398e+01   3.0315132e+01
   2.2692484e+01   3.0149842e+01
   2.2742936e+01   3.0348191e+01
   2.2813569e+01   3.0678772e+01
   2.2884203e+01   3.0877121e+01
   2.2934655e+01   3.0910179e+01
   2.2975017e+01   3.0645714e+01
   2.3005288e+01   3.0414307e+01
   2.3045650e+01   3.0116784e+01
   2.3065831e+01   2.9951493e+01
   2.3075922e+01   3.0381249e+01
   2.3126374e+01   3.0678772e+01
   2.3176827e+01   3.0877121e+01
   2.3257550e+01   3.0910179e+01
   2.3328184e+01   3.1075469e+01
   2.3408908e+01   3.1141585e+01
   2.3479541e+01   3.1372992e+01
   2.3489631e+01   3.1604399e+01
   2.3499722e+01   3.1372992e+01
   2.3519903e+01   3.1009353e+01
   2.3550174e+01   3.0645714e+01
   2.3550174e+01   3.0348191e+01
   2.3550174e+01   3.0116784e+01
   2.3580446e+01   3.0348191e+01
   2.3640989e+01   3.0844062e+01
   2.3671260e+01   3.1240760e+01
   2.3681351e+01   3.1604399e+01
   2.3741893e+01   3.1901922e+01
   2.3792346e+01   3.2199445e+01
   2.3873070e+01   3.2761434e+01
   2.3873070e+01   3.2992840e+01
   2.3883160e+01   3.3290364e+01
   2.3933612e+01   3.3191189e+01
   2.3984065e+01   3.1868864e+01
   2.3994155e+01   3.2034155e+01
   2.4004246e+01   3.2695317e+01
   2.4004246e+01   3.2397794e+01
   2.4084970e+01   3.2827550e+01
   2.4125332e+01   3.3290364e+01
   2.4125332e+01   3.3786235e+01
   2.4185874e+01   3.4116817e+01
   2.4236327e+01   3.4381282e+01
   2.4317051e+01   3.4777979e+01
   2.4347322e+01   3.5207735e+01
   2.4377594e+01   3.5439142e+01
   2.4417955e+01   3.5802781e+01
   2.4448227e+01   3.6133362e+01
   2.4478498e+01   3.6430885e+01
   2.4498679e+01   3.6761467e+01
   2.4528951e+01   3.7158164e+01
   2.4569313e+01   3.7587920e+01
   2.4599584e+01   3.8282140e+01
   2.4609675e+01   3.8348257e+01
   2.4629856e+01   3.8844128e+01
   2.4639946e+01   3.9141652e+01
   2.4690398e+01   3.9373058e+01
   2.4700489e+01   3.9670582e+01
   2.4750941e+01   4.0001163e+01
   2.4781213e+01   4.0430918e+01
   2.4781213e+01   4.0761500e+01
   2.4791303e+01   4.0893732e+01
   2.4811484e+01   4.0827616e+01
   2.4821575e+01   4.0397860e+01
   2.4932570e+01   3.9901988e+01
   2.4962841e+01   3.9802814e+01
   2.5073837e+01   4.0397860e+01
   2.5083927e+01   4.0893732e+01
   2.5104108e+01   4.1455720e+01
   2.5174741e+01   4.1720185e+01
   2.5194922e+01   4.1984650e+01
   2.5245375e+01   4.2315232e+01
   2.5265556e+01   4.2744987e+01
   2.5295827e+01   4.3075568e+01
   2.5316008e+01   4.3439208e+01
   2.5336189e+01   4.3868963e+01
   2.5356370e+01   4.4695416e+01
   2.5356370e+01   4.5224346e+01
   2.5356370e+01   4.4860707e+01
   2.5366461e+01   4.4265661e+01
   2.5376551e+01   4.4497068e+01
   2.5406822e+01   4.4100370e+01
   2.5467365e+01   4.4067312e+01
   2.5517818e+01   4.4265661e+01
   2.5558180e+01   4.4695416e+01
   2.5568270e+01   4.5554928e+01
   2.5578361e+01   4.5720218e+01
   2.5618722e+01   4.5885509e+01
   2.5618722e+01   4.6050800e+01
   2.5659084e+01   4.6249148e+01
   2.5699446e+01   4.6546671e+01
   2.5709537e+01   4.6910311e+01
   2.5719627e+01   4.7373125e+01
   2.5739808e+01   4.7042543e+01
   2.5780170e+01   4.6645846e+01
   2.5800276e+01   4.6702411e+01
   2.5830547e+01   4.6702411e+01
   2.5880999e+01   4.6636295e+01
   2.5921361e+01   4.7066050e+01
   2.5931452e+01   4.7495806e+01
   2.5931452e+01   4.7826387e+01
   2.5961723e+01   4.8123910e+01
   2.6032357e+01   4.8322259e+01
   2.6032357e+01   4.8752015e+01
   2.6042447e+01   4.9049538e+01
   2.6052538e+01   4.9479293e+01
   2.6052538e+01   4.9611526e+01
   2.6052538e+01   4.8785073e+01
   2.6092899e+01   4.8619782e+01
   2.6123171e+01   4.8024736e+01
   2.6224076e+01   4.8190026e+01
   2.6274528e+01   4.8752015e+01
   2.6304800e+01   4.9214828e+01
   2.6304800e+01   4.9479293e+01
   2.6355252e+01   4.9446235e+01
   2.6395614e+01   4.9280944e+01
   2.6456157e+01   4.9512351e+01
   2.6637785e+01   4.9611526e+01
   2.6668057e+01   4.9380119e+01
   2.6678147e+01   4.9875991e+01
   2.6718509e+01   5.0371863e+01
   2.6738690e+01   4.9776816e+01
   2.6799233e+01   4.9413177e+01
   2.6819414e+01   4.9049538e+01
   2.6900138e+01   4.9016480e+01
   2.6910228e+01   4.9479293e+01
   2.6910228e+01   4.9842933e+01
   2.6930409e+01   4.9644584e+01
   2.7021224e+01   4.9082596e+01
   2.7091857e+01   4.9016480e+01
   2.7132219e+01   4.8553666e+01
   2.7233124e+01   4.8322259e+01
   2.7253305e+01   4.8024736e+01
   2.7273486e+01   4.7661096e+01
   2.7273486e+01   4.6834643e+01
   2.7283576e+01   4.7231341e+01
   2.7303757e+01   4.7727213e+01
   2.7313847e+01   4.7297457e+01
   2.7354209e+01   4.7958620e+01
   2.7354209e+01   4.7594980e+01
   2.7384481e+01   4.7429690e+01
   2.7445024e+01   4.7528864e+01
   2.7505567e+01   4.7826387e+01
   2.7545928e+01   4.8256143e+01
   2.7576200e+01   4.8553666e+01
   2.7586290e+01   4.8752015e+01
   2.7586290e+01   4.8024736e+01
   2.7606471e+01   4.7826387e+01
   2.7626652e+01   4.7363573e+01
   2.7626652e+01   4.7066050e+01
   2.7656924e+01   4.7066050e+01
   2.7737648e+01   4.7297457e+01
   2.7808281e+01   4.7132166e+01
   2.7878914e+01   4.6834643e+01
   2.7959638e+01   4.7132166e+01
   2.8000000e+01   4.7495806e+01
   2.8020181e+01   4.7594980e+01
