# Supplementary material for: Tire-road friction estimation and traction control strategy for motorized electric vehicle
Source: PLoS One. 2017 Jun 29;12(6):e0179526. doi: 10.1371/journal.pone.0179526 (PMC5491023; doi:10.1371/journal.pone.0179526)
Supplement: S1 File — (ZIP) [file pone.0179526.s001.zip › S1_File/Fig16Original wheel torque and filtered_actual_torque.txt]

   1.2073857e+01   1.6660974e+02
   1.2073857e+01   1.6703348e+02
   1.2073857e+01   1.6805046e+02
   1.2084408e+01   1.6906744e+02
   1.2105510e+01   1.7008443e+02
   1.2200469e+01   1.7093191e+02
   1.2242673e+01   1.7110141e+02
   1.2295428e+01   1.7025392e+02
   1.2316530e+01   1.6932169e+02
   1.2327081e+01   1.6872845e+02
   1.2327081e+01   1.6999968e+02
   1.2369285e+01   1.7127090e+02
   1.2400938e+01   1.7262688e+02
   1.2411489e+01   1.7406760e+02
   1.2411489e+01   1.7516934e+02
   1.2453693e+01   1.7423710e+02
   1.2506448e+01   1.7262688e+02
   1.2601407e+01   1.7262688e+02
   1.2633060e+01   1.7389811e+02
   1.2654162e+01   1.7457610e+02
   1.2728019e+01   1.7372861e+02
   1.2759672e+01   1.5847388e+02
   1.2759672e+01   1.5627042e+02
   1.2770223e+01   1.7313537e+02
   1.2770223e+01   1.7160990e+02
   1.2780774e+01   1.7025392e+02
   1.2801876e+01   1.6237231e+02
   1.2812427e+01   1.5491444e+02
   1.2822978e+01   1.6644024e+02
   1.2822978e+01   1.6516901e+02
   1.2822978e+01   1.5457545e+02
   1.2844080e+01   1.6821996e+02
   1.2949590e+01   1.5779589e+02
   1.2981243e+01   1.5915187e+02
   1.2991794e+01   1.5999935e+02
   1.3012896e+01   1.5720265e+02
   1.3012896e+01   1.5491444e+02
   1.3023447e+01   1.5321947e+02
   1.3107855e+01   1.5372796e+02
   1.3160610e+01   1.5796539e+02
   1.3181712e+01   1.6101634e+02
   1.3181712e+01   1.6966068e+02
   1.3192263e+01   1.6830471e+02
   1.3192263e+01   1.6991493e+02
   1.3202814e+01   1.6466052e+02
   1.3223916e+01   1.6576225e+02
   1.3234467e+01   1.6872845e+02
   1.3276671e+01   1.6940644e+02
   1.3318875e+01   1.7228789e+02
   1.3361079e+01   1.7313537e+02
   1.3424385e+01   1.7466084e+02
   1.3434936e+01   1.7406760e+02
   1.3477140e+01   1.7220314e+02
   1.3529895e+01   1.6949119e+02
   1.3561548e+01   1.7076241e+02
   1.3603752e+01   1.7423710e+02
   1.3603752e+01   1.7271163e+02
   1.3603752e+01   1.7084716e+02
   1.3635405e+01   1.7525408e+02
   1.3645956e+01   1.6821996e+02
   1.3667058e+01   1.6559275e+02
   1.3667058e+01   1.6381304e+02
   1.3688160e+01   1.6228756e+02
   1.3709262e+01   1.6118583e+02
   1.3740915e+01   1.6025360e+02
   1.3740915e+01   1.5949086e+02
   1.3751466e+01   1.5872813e+02
   1.3804221e+01   1.5796539e+02
   1.3846425e+01   1.5643992e+02
   1.3878078e+01   1.5643992e+02
   1.3888629e+01   1.5584668e+02
   1.3909731e+01   1.5610092e+02
   1.3920282e+01   1.5660941e+02
   1.3930833e+01   1.5703316e+02
   1.3983588e+01   1.5813489e+02
   1.4004690e+01   1.5923662e+02
   1.4046894e+01   1.6135533e+02
   1.4078547e+01   1.6237231e+02
   1.4131302e+01   1.6313505e+02
   1.4205159e+01   1.6440628e+02
   1.4257914e+01   1.6542326e+02
   1.4268465e+01   1.6610125e+02
   1.4279016e+01   1.6576225e+02
   1.4331771e+01   1.6440628e+02
   1.4363424e+01   1.6364354e+02
   1.4426730e+01   1.6288080e+02
   1.4437281e+01   1.6160957e+02
   1.4437281e+01   1.6076209e+02
   1.4437281e+01   1.5915187e+02
   1.4447832e+01   1.5796539e+02
   1.4479485e+01   1.5601617e+02
   1.4479485e+01   1.5457545e+02
   1.4490036e+01   1.5321947e+02
   1.4553342e+01   1.5245674e+02
   1.4595546e+01   1.5050752e+02
   1.4616648e+01   1.4906680e+02
   1.4637750e+01   1.4788032e+02
   1.4648301e+01   1.4745657e+02
   1.4679954e+01   1.4618535e+02
   1.4679954e+01   1.4533786e+02
   1.4690505e+01   1.4465987e+02
   1.4732709e+01   1.4381239e+02
   1.4785464e+01   1.4338865e+02
   1.4827668e+01   1.4389714e+02
   1.4838219e+01   1.4491412e+02
   1.4880423e+01   1.4584635e+02
   1.4912076e+01   1.4618535e+02
   1.4943729e+01   1.4711758e+02
   1.4943729e+01   1.4864305e+02
   1.4954280e+01   1.5033802e+02
   1.4964831e+01   1.5203299e+02
   1.4996484e+01   1.5338897e+02
   1.4996484e+01   1.5474495e+02
   1.4996484e+01   1.5627042e+02
   1.4996484e+01   1.5754165e+02
   1.5049239e+01   1.5872813e+02
   1.5070341e+01   1.5949086e+02
   1.5101994e+01   1.5999935e+02
   1.5207504e+01   1.6025360e+02
   1.5207504e+01   1.5855863e+02
   1.5207504e+01   1.5584668e+02
   1.5228606e+01   1.6160957e+02
   1.5239157e+01   1.6305030e+02
   1.5239157e+01   1.6347404e+02
   1.5239157e+01   1.6347404e+02
   1.5239157e+01   1.6160957e+02
   1.5270810e+01   1.5457545e+02
   1.5344667e+01   1.4745657e+02
   1.5355218e+01   1.5143975e+02
   1.5355218e+01   1.5016853e+02
   1.5355218e+01   1.3813424e+02
   1.5365769e+01   1.4610060e+02
   1.5376320e+01   1.4347340e+02
   1.5376320e+01   1.3906647e+02
   1.5386871e+01   1.4211742e+02
   1.5386871e+01   1.4050720e+02
   1.5418524e+01   1.3821899e+02
   1.5471280e+01   1.3754100e+02
   1.5481831e+01   1.3525279e+02
   1.5524035e+01   1.3423581e+02
   1.5545137e+01   1.3516804e+02
   1.5576790e+01   1.3711726e+02
   1.5618994e+01   1.3838848e+02
   1.5640096e+01   1.4033770e+02
   1.5671749e+01   1.4211742e+02
   1.5703402e+01   1.4474462e+02
   1.5724504e+01   1.4533786e+02
   1.5787810e+01   1.4788032e+02
   1.5808912e+01   1.5016853e+02
   1.5840565e+01   1.5169400e+02
   1.5861667e+01   1.5313472e+02
   1.5893320e+01   1.5398221e+02
   1.5903871e+01   1.5279573e+02
   1.5935524e+01   1.5093126e+02
   1.6041034e+01   1.4940579e+02
   1.6146544e+01   1.5093126e+02
   1.6146544e+01   1.5279573e+02
   1.6167646e+01   1.5338897e+02
   1.6188748e+01   1.5237199e+02
   1.6199299e+01   1.4804981e+02
   1.6199299e+01   1.4601585e+02
   1.6199299e+01   1.4423613e+02
   1.6220401e+01   1.5033802e+02
   1.6273156e+01   1.4372764e+02
   1.6336462e+01   1.4635484e+02
   1.6336462e+01   1.4847356e+02
   1.6347013e+01   1.5033802e+02
   1.6357564e+01   1.5262623e+02
   1.6463074e+01   1.5542293e+02
   1.6505278e+01   1.5720265e+02
   1.6505278e+01   1.6406728e+02
   1.6515829e+01   1.5889762e+02
   1.6515829e+01   1.6059259e+02
   1.6515829e+01   1.6194857e+02
   1.6515829e+01   1.6271131e+02
   1.6515829e+01   1.6542326e+02
   1.6547482e+01   1.6669448e+02
   1.6547482e+01   1.6627074e+02
   1.6568584e+01   1.6796571e+02
   1.6568584e+01   1.6542326e+02
   1.6579135e+01   1.6855895e+02
   1.6684645e+01   1.6610125e+02
   1.6758502e+01   1.6754197e+02
   1.6758502e+01   1.6288080e+02
   1.6769053e+01   1.6440628e+02
   1.6779604e+01   1.6788096e+02
   1.6779604e+01   1.6660974e+02
   1.6800706e+01   1.6084684e+02
   1.6821808e+01   1.5855863e+02
   1.6842910e+01   1.5686366e+02
   1.6842910e+01   1.5432120e+02
   1.6842910e+01   1.4838881e+02
   1.6842910e+01   1.4728708e+02
   1.6853461e+01   1.5279573e+02
   1.6885114e+01   1.5016853e+02
   1.6969522e+01   1.5033802e+02
   1.6990624e+01   1.5093126e+02
   1.6990624e+01   1.4855831e+02
   1.6990624e+01   1.4660909e+02
   1.7001175e+01   1.4347340e+02
   1.7022277e+01   1.4237166e+02
   1.7064481e+01   1.4381239e+02
   1.7138338e+01   1.4703283e+02
   1.7148889e+01   1.4728708e+02
   1.7180542e+01   1.4601585e+02
   1.7180542e+01   1.4288016e+02
   1.7180542e+01   1.4220217e+02
   1.7191093e+01   1.4465987e+02
   1.7233297e+01   1.4559211e+02
   1.7254399e+01   1.4940579e+02
   1.7254399e+01   1.5110076e+02
   1.7307154e+01   1.5355847e+02
   1.7307154e+01   1.5550768e+02
   1.7307154e+01   1.5694841e+02
   1.7328256e+01   1.5771114e+02
   1.7412664e+01   1.5889762e+02
   1.7454868e+01   1.6084684e+02
   1.7475970e+01   1.6254181e+02
   1.7475970e+01   1.6254181e+02
   1.7497072e+01   1.5966036e+02
   1.7528725e+01   1.5855863e+02
   1.7581480e+01   1.5779589e+02
   1.7581480e+01   1.5660941e+02
   1.7581480e+01   1.5508394e+02
   1.7602582e+01   1.5296523e+02
   1.7634235e+01   1.5152450e+02
   1.7644786e+01   1.4940579e+02
   1.7655337e+01   1.4762607e+02
   1.7665888e+01   1.4635484e+02
   1.7686990e+01   1.4465987e+02
   1.7686990e+01   1.4304965e+02
   1.7708092e+01   1.4211742e+02
   1.7729194e+01   1.4135468e+02
   1.7771398e+01   1.4067669e+02
   1.7792500e+01   1.3982921e+02
   1.7803051e+01   1.3872748e+02
   1.7803051e+01   1.3771050e+02
   1.7803051e+01   1.3626977e+02
   1.7824153e+01   1.3415106e+02
   1.7834704e+01   1.3491380e+02
   1.7834704e+01   1.3432056e+02
   1.7866357e+01   1.3559178e+02
   1.7887459e+01   1.3660877e+02
   1.7929663e+01   1.3737150e+02
   1.7940214e+01   1.4381239e+02
   1.7940214e+01   1.4508362e+02
   1.7940214e+01   1.4788032e+02
   1.7950765e+01   1.4906680e+02
   1.7961316e+01   1.3915122e+02
   1.7971867e+01   1.4906680e+02
   1.7982418e+01   1.4076144e+02
   1.7992969e+01   1.4804981e+02
   1.7992969e+01   1.4652434e+02
   1.8014071e+01   1.4584635e+02
   1.8109030e+01   1.4711758e+02
   1.8140683e+01   1.4821931e+02
   1.8182887e+01   1.5033802e+02
   1.8203989e+01   1.4881255e+02
   1.8214540e+01   1.5160925e+02
   1.8214540e+01   1.5093126e+02
   1.8214540e+01   1.4762607e+02
   1.8235642e+01   1.4610060e+02
   1.8235642e+01   1.4449038e+02
   1.8235642e+01   1.4389714e+02
   1.8246193e+01   1.4228692e+02
   1.8288397e+01   1.4126993e+02
   1.8320050e+01   1.4050720e+02
   1.8320050e+01   1.3999871e+02
   1.8404458e+01   1.3830374e+02
   1.8404458e+01   1.3754100e+02
   1.8404458e+01   1.3660877e+02
   1.8404458e+01   1.3567653e+02
   1.8415009e+01   1.3898172e+02
   1.8415009e+01   1.3881223e+02
   1.8415009e+01   1.3457480e+02
   1.8415009e+01   1.3406631e+02
   1.8446662e+01   1.3364257e+02
   1.8499417e+01   1.3533754e+02
   1.8520519e+01   1.3610028e+02
   1.8552172e+01   1.3559178e+02
   1.8552172e+01   1.3457480e+02
   1.8552172e+01   1.3347307e+02
   1.8562723e+01   1.3245609e+02
   1.8573274e+01   1.3126961e+02
   1.8583825e+01   1.3042213e+02
   1.8604927e+01   1.2932039e+02
   1.8604927e+01   1.2787967e+02
   1.8604927e+01   1.2711693e+02
   1.8636580e+01   1.2787967e+02
   1.8647131e+01   1.2974414e+02
   1.8668233e+01   1.3186285e+02
   1.8678784e+01   1.3313408e+02
   1.8699886e+01   1.3423581e+02
   1.8742090e+01   1.3559178e+02
   1.8763192e+01   1.3610028e+02
   1.8815947e+01   1.3754100e+02
   1.8826498e+01   1.3906647e+02
   1.8826498e+01   1.4059195e+02
   1.8826498e+01   1.4143943e+02
   1.8837049e+01   1.4304965e+02
   1.8847600e+01   1.4406663e+02
   1.8868702e+01   1.4482937e+02
   1.8900355e+01   1.4559211e+02
   1.8932008e+01   1.4618535e+02
   1.8984763e+01   1.4686334e+02
   1.9037518e+01   1.4728708e+02
   1.9076690e+01   1.4735620e+02
   1.9129445e+01   1.4701720e+02
   1.9129445e+01   1.4667821e+02
   1.9150547e+01   1.4591547e+02
   1.9182200e+01   1.4489849e+02
   1.9203302e+01   1.4439000e+02
   1.9213853e+01   1.3862710e+02
   1.9234955e+01   1.4379676e+02
   1.9234955e+01   1.4320352e+02
   1.9234955e+01   1.4210179e+02
   1.9266608e+01   1.3922034e+02
   1.9277159e+01   1.4108481e+02
   1.9287710e+01   1.3616939e+02
   1.9287710e+01   1.3438967e+02
   1.9308812e+01   1.3998308e+02
   1.9308812e+01   1.3862710e+02
   1.9308812e+01   1.3744062e+02
   1.9308812e+01   1.3710163e+02
   1.9340465e+01   1.3371169e+02
   1.9340465e+01   1.3294895e+02
   1.9372118e+01   1.3049124e+02
   1.9424873e+01   1.2642332e+02
   1.9424873e+01   1.2625382e+02
   1.9445975e+01   1.3006750e+02
   1.9445975e+01   1.2913527e+02
   1.9456526e+01   1.2845728e+02
   1.9467077e+01   1.2532158e+02
   1.9477628e+01   1.2277913e+02
   1.9519832e+01   1.2455885e+02
   1.9530383e+01   1.2337237e+02
   1.9583138e+01   1.2583008e+02
   1.9583138e+01   1.2718605e+02
   1.9593689e+01   1.2388086e+02
   1.9667546e+01   1.2574533e+02
   1.9678097e+01   1.2659281e+02
   1.9688648e+01   1.2871152e+02
   1.9720301e+01   1.2794879e+02
   1.9720301e+01   1.2777929e+02
   1.9751954e+01   1.2913527e+02
   1.9783607e+01   1.3083024e+02
   1.9804709e+01   1.3218621e+02
   1.9815260e+01   1.3328794e+02
   1.9815260e+01   1.3447442e+02
   1.9836362e+01   1.3591515e+02
   1.9857464e+01   1.3735587e+02
   1.9868015e+01   1.3888135e+02
   1.9868015e+01   1.3981358e+02
   1.9889117e+01   1.3981358e+02
   1.9899668e+01   1.3828811e+02
   1.9910219e+01   1.3710163e+02
   1.9920770e+01   1.3633889e+02
   1.9941872e+01   1.3574565e+02
   1.9984076e+01   1.3523716e+02
   2.0047382e+01   1.3515241e+02
   2.0057933e+01   1.3176247e+02
   2.0068484e+01   1.3481342e+02
   2.0089586e+01   1.3371169e+02
   2.0089586e+01   1.3286420e+02
   2.0089586e+01   1.3218621e+02
   2.0089586e+01   1.3142348e+02
   2.0184545e+01   1.3057599e+02
   2.0184545e+01   1.2964376e+02
   2.0184545e+01   1.2913527e+02
   2.0195096e+01   1.3159297e+02
   2.0247851e+01   1.3040649e+02
   2.0300606e+01   1.3159297e+02
   2.0321708e+01   1.3277945e+02
   2.0332259e+01   1.3405068e+02
   2.0332259e+01   1.3506766e+02
   2.0332259e+01   1.3591515e+02
   2.0332259e+01   1.3693213e+02
   2.0342810e+01   1.3752537e+02
   2.0353361e+01   1.3879660e+02
   2.0363912e+01   1.3955933e+02
   2.0363912e+01   1.3981358e+02
   2.0395565e+01   1.3938984e+02
   2.0469422e+01   1.3845760e+02
   2.0511626e+01   1.3811861e+02
   2.0553830e+01   1.3752537e+02
   2.0596034e+01   1.3676263e+02
   2.0596034e+01   1.3523716e+02
   2.0606585e+01   1.3464392e+02
   2.0606585e+01   1.3362694e+02
   2.0617136e+01   1.3294895e+02
   2.0638238e+01   1.3260996e+02
   2.0648789e+01   1.3260996e+02
   2.0712095e+01   1.3218621e+02
   2.0712095e+01   1.3142348e+02
   2.0722646e+01   1.3066074e+02
   2.0733197e+01   1.3252521e+02
   2.0775401e+01   1.3294895e+02
   2.0838707e+01   1.3430493e+02
   2.0870360e+01   1.3481342e+02
   2.0923115e+01   1.3422018e+02
   2.1070829e+01   1.3328794e+02
   2.1123584e+01   1.3286420e+02
   2.1134135e+01   1.3193197e+02
   2.1134135e+01   1.3108448e+02
   2.1134135e+01   1.3049124e+02
   2.1165788e+01   1.3023700e+02
   2.1250196e+01   1.3142348e+02
   2.1260747e+01   1.3269470e+02
   2.1271298e+01   1.3286420e+02
   2.1302951e+01   1.3057599e+02
   2.1345155e+01   1.2972851e+02
   2.1376808e+01   1.2905052e+02
   2.1387359e+01   1.2837253e+02
   2.1397910e+01   1.2769454e+02
   2.1408461e+01   1.2693181e+02
   2.1408461e+01   1.2574533e+02
   2.1419012e+01   1.2557583e+02
   2.1482318e+01   1.2481309e+02
   2.1535073e+01   1.2464360e+02
   2.1535073e+01   1.2413511e+02
   2.1556175e+01   1.2345712e+02
   2.1587828e+01   1.2277913e+02
   2.1608930e+01   1.2235539e+02
   2.1651134e+01   1.2269438e+02
   2.1661685e+01   1.2354187e+02
   2.1703889e+01   1.2498259e+02
   2.1724991e+01   1.2625382e+02
   2.1735542e+01   1.2735555e+02
   2.1735542e+01   1.2794879e+02
   2.1756644e+01   1.2693181e+02
   2.1767195e+01   1.2574533e+02
   2.1798848e+01   1.2430460e+02
   2.1862154e+01   1.2311812e+02
   2.1936011e+01   1.2184690e+02
   2.1957113e+01   1.2099941e+02
   2.1957113e+01   1.2049092e+02
   2.1957113e+01   1.2032142e+02
   2.1999317e+01   1.1921969e+02
   2.2009868e+01   1.1828746e+02
   2.2009868e+01   1.1633824e+02
   2.2009868e+01   1.1515176e+02
   2.2009868e+01   1.1388054e+02
   2.2020419e+01   1.1718573e+02
   2.2020419e+01   1.1277881e+02
   2.2041521e+01   1.1193132e+02
   2.2052072e+01   1.1142283e+02
   2.2062623e+01   1.1116858e+02
   2.2068198e+01   1.0605996e+02
   2.2068198e+01   1.0521247e+02
   2.2078749e+01   1.0928040e+02
   2.2078749e+01   1.0851767e+02
   2.2078749e+01   1.0775493e+02
   2.2078749e+01   1.0682270e+02
   2.2089300e+01   1.1004314e+02
   2.2089300e+01   1.0377175e+02
   2.2110402e+01   1.0241577e+02
   2.2120953e+01   1.0139879e+02
   2.2120953e+01   1.0029706e+02
   2.2131504e+01   1.0080555e+02
   2.2173708e+01   1.0021231e+02
   2.2184259e+01   9.8602090e+01
   2.2205361e+01   9.7076617e+01
   2.2205361e+01   9.6398629e+01
   2.2215912e+01   9.7246114e+01
   2.2247565e+01   9.9534324e+01
   2.2279218e+01   1.0122929e+02
   2.2279218e+01   1.0317851e+02
   2.2289769e+01   1.0487348e+02
   2.2321422e+01   1.0716169e+02
   2.2342524e+01   1.0868716e+02
   2.2363626e+01   1.0944990e+02
   2.2384728e+01   1.1046688e+02
   2.2405830e+01   1.1173811e+02
   2.2405830e+01   1.1309408e+02
   2.2416381e+01   1.1445006e+02
   2.2426932e+01   1.1445006e+02
   2.2458585e+01   1.1309408e+02
   2.2511340e+01   1.1199235e+02
   2.2574646e+01   1.1139911e+02
   2.2627401e+01   1.1063638e+02
   2.2680156e+01   1.1004314e+02
   2.2711809e+01   1.0902616e+02
   2.2732911e+01   1.0826342e+02
   2.2775115e+01   1.0750068e+02
   2.2880625e+01   1.0851767e+02
   2.2933380e+01   1.0894141e+02
   2.2943931e+01   1.0716169e+02
   2.2975584e+01   1.0622946e+02
   2.2996686e+01   1.0512772e+02
   2.3007237e+01   1.0436499e+02
   2.3007237e+01   1.0368700e+02
   2.3017788e+01   1.0267002e+02
   2.3017788e+01   1.0224628e+02
   2.3038890e+01   1.0173778e+02
   2.3059992e+01   1.0072080e+02
   2.3081094e+01   1.0021231e+02
   2.3123298e+01   1.0173778e+02
   2.3154951e+01   1.0317851e+02
   2.3197155e+01   1.0495823e+02
   2.3207706e+01   1.0572096e+02
   2.3228808e+01   1.0682270e+02
   2.3228808e+01   1.0699219e+02
   2.3228808e+01   1.0589046e+02
   2.3239359e+01   1.0453449e+02
   2.3239359e+01   1.0292426e+02
   2.3281563e+01   1.0190728e+02
   2.3313216e+01   1.0072080e+02
   2.3323767e+01   9.9364827e+01
   2.3355420e+01   9.8093599e+01
   2.3387073e+01   9.7246114e+01
   2.3408175e+01   9.7161366e+01
   2.3439828e+01   9.8263096e+01
   2.3450379e+01   9.9788569e+01
   2.3460930e+01   1.0139879e+02
   2.3492583e+01   1.0292426e+02
   2.3534787e+01   1.0428024e+02
   2.3555889e+01   1.0521247e+02
   2.3587542e+01   1.0529722e+02
   2.3587542e+01   1.0411074e+02
   2.3587542e+01   1.0283952e+02
   2.3640297e+01   1.0207678e+02
   2.3714154e+01   1.0038181e+02
   2.3745807e+01   9.9449575e+01
   2.3851317e+01   9.9534324e+01
   2.3872419e+01   1.0072080e+02
   2.3893521e+01   1.0283952e+02
   2.3904072e+01   1.0394125e+02
   2.3904072e+01   1.1131437e+02
   2.3904072e+01   1.1173811e+02
   2.3914623e+01   1.0529722e+02
   2.3914623e+01   1.0639895e+02
   2.3914623e+01   1.0775493e+02
   2.3914623e+01   1.1368732e+02
   2.3914623e+01   1.1461956e+02
   2.3925174e+01   1.0834817e+02
   2.3925174e+01   1.0944990e+02
   2.3925174e+01   1.1614503e+02
   2.3925174e+01   1.1631453e+02
   2.3935725e+01   1.2478938e+02
   2.3935725e+01   1.2589111e+02
   2.3946276e+01   1.1800950e+02
   2.3956827e+01   1.2089095e+02
   2.3956827e+01   1.2182318e+02
   2.3956827e+01   1.2326390e+02
   2.3967378e+01   1.2902680e+02
   2.3977929e+01   1.2978954e+02
   2.3999031e+01   1.3224725e+02
   2.3999031e+01   1.3309473e+02
   2.3999031e+01   1.3962037e+02
   2.4009582e+01   1.3470495e+02
   2.4009582e+01   1.3580668e+02
   2.4009582e+01   1.3801014e+02
   2.4009582e+01   1.4156958e+02
   2.4016813e+01   1.4448037e+02
   2.4016813e+01   1.4439562e+02
   2.4020133e+01   1.4267131e+02
   2.4059017e+01   1.4583634e+02
   2.4090670e+01   1.4710757e+02
   2.4101221e+01   1.4829405e+02
   2.4132874e+01   1.4981952e+02
   2.4164527e+01   1.5134500e+02
   2.4175078e+01   1.5244673e+02
   2.4175078e+01   1.5414170e+02
   2.4185629e+01   1.5524343e+02
   2.4185629e+01   1.5634516e+02
   2.4185629e+01   1.5795538e+02
   2.4206731e+01   1.5939610e+02
   2.4227833e+01   1.6058258e+02
   2.4238384e+01   1.6202331e+02
   2.4280588e+01   1.6287079e+02
   2.4364996e+01   1.6346403e+02
   2.4428302e+01   1.6320979e+02
   2.4491608e+01   1.6236230e+02
   2.4502159e+01   1.6320979e+02
   2.4533812e+01   1.6507425e+02
   2.4533812e+01   1.6659973e+02
   2.4533812e+01   1.6702347e+02
   2.4576016e+01   1.6702347e+02
   2.4576016e+01   1.6515900e+02
   2.4576016e+01   1.6270130e+02
   2.4597118e+01   1.6041309e+02
   2.4618220e+01   1.5456544e+02
   2.4628771e+01   1.5541292e+02
   2.4639322e+01   1.5846387e+02
   2.4639322e+01   1.5685365e+02
   2.4639322e+01   1.5303997e+02
   2.4702628e+01   1.5168399e+02
   2.4734281e+01   1.4973477e+02
   2.4744832e+01   1.4880254e+02
   2.4776485e+01   1.4770081e+02
   2.4839791e+01   1.4803980e+02
   2.4860893e+01   1.4998902e+02
   2.4892546e+01   1.5278572e+02
   2.4924199e+01   1.5524343e+02
   2.4945301e+01   1.5575192e+02
   2.4998056e+01   1.5473494e+02
   2.5093015e+01   1.5337896e+02
   2.5198525e+01   1.5134500e+02
   2.5304035e+01   1.5015852e+02
   2.5367341e+01   1.4829405e+02
   2.5388443e+01   1.4693807e+02
   2.5409545e+01   1.4558210e+02
   2.5504504e+01   1.4371763e+02
   2.5536157e+01   1.4159892e+02
   2.5588912e+01   1.3948021e+02
   2.5641667e+01   1.3676825e+02
   2.5726075e+01   1.3456479e+02
   2.5726075e+01   1.3236133e+02
   2.5757728e+01   1.3270033e+02
   2.5778830e+01   1.3083586e+02
   2.5873789e+01   1.2888664e+02
   2.5937095e+01   1.2710692e+02
   2.5947646e+01   1.2524246e+02
   2.6000401e+01   1.2422547e+02
   2.6021503e+01   1.2329324e+02
   2.6032054e+01   1.2176777e+02
   2.6042605e+01   1.1981855e+02
   2.6042605e+01   1.1871682e+02
   2.6042605e+01   1.1769984e+02
   2.6111371e+01   1.1640520e+02
   2.6121922e+01   1.1521873e+02
   2.6143024e+01   1.1428649e+02
   2.6185228e+01   1.1335426e+02
   2.6227432e+01   1.1216778e+02
   2.6248534e+01   1.0987957e+02
   2.6269636e+01   1.0860834e+02
   2.6322391e+01   1.0657438e+02
   2.6364595e+01   1.0538790e+02
   2.6364595e+01   1.0386243e+02
   2.6364595e+01   1.0360818e+02
   2.6501758e+01   1.0454041e+02
   2.6543962e+01   1.0437092e+02
   2.6586166e+01   1.0318444e+02
   2.6617819e+01   1.0148947e+02
   2.6617819e+01   1.0165897e+02
   2.6617819e+01   1.0047249e+02
   2.6649472e+01   9.9625001e+01
   2.6681125e+01   9.7760534e+01
   2.6681125e+01   9.6658804e+01
   2.6754982e+01   9.7082546e+01
   2.6765533e+01   1.0131997e+02
   2.6765533e+01   1.0284544e+02
   2.6776084e+01   1.0530315e+02
   2.6786635e+01   1.0530315e+02
   2.6818288e+01   1.0335394e+02
   2.6881594e+01   1.0208271e+02
   2.6934349e+01   9.9963995e+01
   2.6966002e+01   9.8947013e+01
   2.7029308e+01   9.8269025e+01
   2.7060961e+01   9.9201259e+01
   2.7103165e+01   1.0072673e+02
   2.7219226e+01   1.0199796e+02
   2.7271981e+01   1.0411667e+02
   2.7293083e+01   1.0606589e+02
   2.7324736e+01   1.0818460e+02
   2.7324736e+01   1.0962532e+02
   2.7324736e+01   1.1140504e+02
   2.7366940e+01   1.1216778e+02
   2.7388042e+01   1.1369325e+02
   2.7409144e+01   1.1276102e+02
   2.7567409e+01   1.1233728e+02
   2.7609613e+01   1.1123555e+02
   2.7725674e+01   1.0996432e+02
   2.7757327e+01   1.0911683e+02
   2.7788980e+01   1.0869309e+02
   2.7831184e+01   1.1335426e+02
   2.7831184e+01   1.1462549e+02
   2.7862837e+01   1.1148979e+02
   2.7873388e+01   1.1013382e+02
   2.7873388e+01   1.1538822e+02
   2.7947245e+01   1.1479498e+02
