# Supplementary material for: Tire-road friction estimation and traction control strategy for motorized electric vehicle
Source: PLoS One. 2017 Jun 29;12(6):e0179526. doi: 10.1371/journal.pone.0179526 (PMC5491023; doi:10.1371/journal.pone.0179526)
Supplement: S1 File — (ZIP) [file pone.0179526.s001.zip › S1_File/Fig16Original wheel torque and filtered_filered_torque.txt]

   1.2042204e+01   1.6777567e+02
   1.2063306e+01   1.6845480e+02
   1.2073857e+01   1.6887926e+02
   1.2105510e+01   1.6938861e+02
   1.2147714e+01   1.6989795e+02
   1.2200469e+01   1.7057708e+02
   1.2242673e+01   1.7125621e+02
   1.2295428e+01   1.7159578e+02
   1.2369285e+01   1.7227491e+02
   1.2432591e+01   1.7295403e+02
   1.2495897e+01   1.7320871e+02
   1.2633060e+01   1.7320871e+02
   1.2696366e+01   1.7261447e+02
   1.2706917e+01   1.7193534e+02
   1.2717468e+01   1.7108643e+02
   1.2738570e+01   1.7032241e+02
   1.2759672e+01   1.6938861e+02
   1.2770223e+01   1.6870948e+02
   1.2780774e+01   1.6828502e+02
   1.2780774e+01   1.6752100e+02
   1.2780774e+01   1.6718144e+02
   1.2791325e+01   1.6633252e+02
   1.2812427e+01   1.6565340e+02
   1.2854631e+01   1.6471959e+02
   1.2854631e+01   1.6370090e+02
   1.2865182e+01   1.6319155e+02
   1.2865182e+01   1.6276710e+02
   1.2896835e+01   1.6183329e+02
   1.2928488e+01   1.6106927e+02
   1.3012896e+01   1.6030525e+02
   1.3065651e+01   1.6030525e+02
   1.3097304e+01   1.6013547e+02
   1.3192263e+01   1.6089949e+02
   1.3234467e+01   1.6183329e+02
   1.3287222e+01   1.6319155e+02
   1.3308324e+01   1.6412536e+02
   1.3308324e+01   1.6488938e+02
   1.3318875e+01   1.6599296e+02
   1.3371630e+01   1.6735122e+02
   1.3413834e+01   1.6828502e+02
   1.3477140e+01   1.6904904e+02
   1.3529895e+01   1.6964328e+02
   1.3540446e+01   1.6955839e+02
   1.3603752e+01   1.6828502e+02
   1.3645956e+01   1.6769078e+02
   1.3667058e+01   1.6701165e+02
   1.3698711e+01   1.6599296e+02
   1.3719813e+01   1.6471959e+02
   1.3740915e+01   1.6395557e+02
   1.3762017e+01   1.6336133e+02
   1.3783119e+01   1.6259731e+02
   1.3804221e+01   1.6166351e+02
   1.3878078e+01   1.6089949e+02
   1.3920282e+01   1.6047504e+02
   1.4004690e+01   1.6064482e+02
   1.4089098e+01   1.6106927e+02
   1.4184057e+01   1.6166351e+02
   1.4247363e+01   1.6200308e+02
   1.4310669e+01   1.6183329e+02
   1.4373975e+01   1.6081460e+02
   1.4416179e+01   1.6013547e+02
   1.4426730e+01   1.5928656e+02
   1.4458383e+01   1.5852254e+02
   1.4479485e+01   1.5724917e+02
   1.4490036e+01   1.5665493e+02
   1.4500587e+01   1.5589091e+02
   1.4542791e+01   1.5495711e+02
   1.4574444e+01   1.5376863e+02
   1.4606097e+01   1.5266505e+02
   1.4648301e+01   1.5173125e+02
   1.4658852e+01   1.5113701e+02
   1.4669403e+01   1.5020321e+02
   1.4711607e+01   1.4943919e+02
   1.4743260e+01   1.4867517e+02
   1.4785464e+01   1.4825071e+02
   1.4859321e+01   1.4867517e+02
   1.4912076e+01   1.4935430e+02
   1.4943729e+01   1.5054277e+02
   1.4964831e+01   1.5173125e+02
   1.5017586e+01   1.5266505e+02
   1.5017586e+01   1.5325929e+02
   1.5038688e+01   1.5402331e+02
   1.5080892e+01   1.5529668e+02
   1.5165300e+01   1.5614559e+02
   1.5207504e+01   1.5606070e+02
   1.5239157e+01   1.5529668e+02
   1.5239157e+01   1.5461755e+02
   1.5270810e+01   1.5359885e+02
   1.5270810e+01   1.5224059e+02
   1.5291912e+01   1.5130679e+02
   1.5302463e+01   1.5079744e+02
   1.5313014e+01   1.5011832e+02
   1.5334116e+01   1.4926940e+02
   1.5344667e+01   1.4842049e+02
   1.5355218e+01   1.4757158e+02
   1.5355218e+01   1.4680756e+02
   1.5365769e+01   1.4638310e+02
   1.5407973e+01   1.4587376e+02
   1.5429075e+01   1.4527952e+02
   1.5439626e+01   1.4426083e+02
   1.5450177e+01   1.4281768e+02
   1.5492382e+01   1.4205366e+02
   1.5513484e+01   1.4137453e+02
   1.5534586e+01   1.4095007e+02
   1.5545137e+01   1.4052562e+02
   1.5618994e+01   1.4078029e+02
   1.5661198e+01   1.4196877e+02
   1.5703402e+01   1.4290257e+02
   1.5777259e+01   1.4392126e+02
   1.5787810e+01   1.4460039e+02
   1.5808912e+01   1.4510974e+02
   1.5840565e+01   1.4629821e+02
   1.5924973e+01   1.4714713e+02
   1.6009381e+01   1.4884495e+02
   1.6030483e+01   1.4935430e+02
   1.6051585e+01   1.4960897e+02
   1.6093789e+01   1.4960897e+02
   1.6220401e+01   1.4977875e+02
   1.6294258e+01   1.5096723e+02
   1.6325911e+01   1.5190103e+02
   1.6357564e+01   1.5283483e+02
   1.6357564e+01   1.5419309e+02
   1.6368115e+01   1.5589091e+02
   1.6389217e+01   1.5682472e+02
   1.6420870e+01   1.5767363e+02
   1.6441972e+01   1.5860743e+02
   1.6463074e+01   1.5971102e+02
   1.6484176e+01   1.6047504e+02
   1.6515829e+01   1.6123906e+02
   1.6547482e+01   1.6217286e+02
   1.6600237e+01   1.6293688e+02
   1.6642441e+01   1.6336133e+02
   1.6737400e+01   1.6293688e+02
   1.6769053e+01   1.6234264e+02
   1.6790155e+01   1.6140884e+02
   1.6790155e+01   1.6106927e+02
   1.6800706e+01   1.6030525e+02
   1.6821808e+01   1.5937145e+02
   1.6832359e+01   1.5818297e+02
   1.6842910e+01   1.5690961e+02
   1.6853461e+01   1.5648515e+02
   1.6864012e+01   1.5589091e+02
   1.6874563e+01   1.5538157e+02
   1.6885114e+01   1.5436287e+02
   1.6927318e+01   1.5342907e+02
   1.6958971e+01   1.5266505e+02
   1.6969522e+01   1.5190103e+02
   1.6980073e+01   1.5147657e+02
   1.6990624e+01   1.5071255e+02
   1.7001175e+01   1.5011832e+02
   1.7053930e+01   1.4884495e+02
   1.7085583e+01   1.4842049e+02
   1.7191093e+01   1.4935430e+02
   1.7212195e+01   1.5037299e+02
   1.7233297e+01   1.5096723e+02
   1.7264950e+01   1.5190103e+02
   1.7286052e+01   1.5249527e+02
   1.7296603e+01   1.5342907e+02
   1.7338807e+01   1.5461755e+02
   1.7370460e+01   1.5512689e+02
   1.7454868e+01   1.5572113e+02
   1.7497072e+01   1.5623048e+02
   1.7528725e+01   1.5648515e+02
   1.7570929e+01   1.5546646e+02
   1.7602582e+01   1.5393842e+02
   1.7623684e+01   1.5317440e+02
   1.7634235e+01   1.5249527e+02
   1.7655337e+01   1.5164636e+02
   1.7665888e+01   1.5037299e+02
   1.7665888e+01   1.5020321e+02
   1.7665888e+01   1.4935430e+02
   1.7676439e+01   1.4859027e+02
   1.7750296e+01   1.4757158e+02
   1.7750296e+01   1.4714713e+02
   1.7760847e+01   1.4604354e+02
   1.7760847e+01   1.4527952e+02
   1.7760847e+01   1.4426083e+02
   1.7792500e+01   1.4366659e+02
   1.7824153e+01   1.4256300e+02
   1.7855806e+01   1.4273279e+02
   1.7940214e+01   1.4315724e+02
   1.8035173e+01   1.4443061e+02
   1.8098479e+01   1.4536441e+02
   1.8140683e+01   1.4561908e+02
   1.8193438e+01   1.4553419e+02
   1.8214540e+01   1.4510974e+02
   1.8235642e+01   1.4443061e+02
   1.8267295e+01   1.4375148e+02
   1.8309499e+01   1.4264789e+02
   1.8330601e+01   1.4196877e+02
   1.8362254e+01   1.4120474e+02
   1.8383356e+01   1.4044072e+02
   1.8415009e+01   1.3984649e+02
   1.8425560e+01   1.3891268e+02
   1.8467764e+01   1.3806377e+02
   1.8499417e+01   1.3729975e+02
   1.8499417e+01   1.3636595e+02
   1.8499417e+01   1.3585660e+02
   1.8541621e+01   1.3526236e+02
   1.8583825e+01   1.3441345e+02
   1.8636580e+01   1.3390411e+02
   1.8784294e+01   1.3500769e+02
   1.8805396e+01   1.3577171e+02
   1.8815947e+01   1.3653573e+02
   1.8826498e+01   1.3755443e+02
   1.8868702e+01   1.3908247e+02
   1.8889804e+01   1.4001627e+02
   1.8900355e+01   1.4095007e+02
   1.8953110e+01   1.4162920e+02
   1.8953110e+01   1.4179898e+02
   1.8974212e+01   1.4290257e+02
   1.9016416e+01   1.4392126e+02
   1.9037518e+01   1.4451550e+02
   1.9037518e+01   1.4460039e+02
   1.9173608e+01   1.4440423e+02
   1.9173608e+01   1.4389488e+02
   1.9215812e+01   1.4338554e+02
   1.9258016e+01   1.4245173e+02
   1.9279118e+01   1.4168771e+02
   1.9310771e+01   1.4058413e+02
   1.9310771e+01   1.3998989e+02
   1.9342424e+01   1.3914098e+02
   1.9352975e+01   1.3880141e+02
   1.9384628e+01   1.3795250e+02
   1.9405730e+01   1.3744316e+02
   1.9405730e+01   1.3659424e+02
   1.9405730e+01   1.3659424e+02
   1.9416281e+01   1.3566044e+02
   1.9437383e+01   1.3481153e+02
   1.9447934e+01   1.3430218e+02
   1.9469036e+01   1.3353816e+02
   1.9490138e+01   1.3294393e+02
   1.9511240e+01   1.3217990e+02
   1.9532342e+01   1.3124610e+02
   1.9585097e+01   1.3065186e+02
   1.9595648e+01   1.3031230e+02
   1.9606199e+01   1.2971806e+02
   1.9680056e+01   1.2929361e+02
   1.9753913e+01   1.2954828e+02
   1.9796117e+01   1.3065186e+02
   1.9869974e+01   1.3175545e+02
   1.9922729e+01   1.3234969e+02
   1.9975484e+01   1.3294393e+02
   2.0102096e+01   1.3294393e+02
   2.0228708e+01   1.3277414e+02
   2.0302565e+01   1.3370795e+02
   2.0313116e+01   1.3404751e+02
   2.0386973e+01   1.3489642e+02
   2.0460830e+01   1.3583022e+02
   2.0587442e+01   1.3583022e+02
   2.0661299e+01   1.3540577e+02
   2.0682401e+01   1.3481153e+02
   2.0703503e+01   1.3430218e+02
   2.0777360e+01   1.3404751e+02
   2.0893421e+01   1.3311371e+02
   2.0988380e+01   1.3277414e+02
   2.1083339e+01   1.3234969e+02
   2.1146645e+01   1.3184034e+02
   2.1209951e+01   1.3107632e+02
   2.1262706e+01   1.3048208e+02
   2.1304910e+01   1.2988784e+02
   2.1336563e+01   1.2912382e+02
   2.1368216e+01   1.2861448e+02
   2.1389318e+01   1.2835980e+02
   2.1494828e+01   1.2759578e+02
   2.1505379e+01   1.2708644e+02
   2.1610889e+01   1.2572818e+02
   2.1642542e+01   1.2547350e+02
   2.1748052e+01   1.2479437e+02
   2.1748052e+01   1.2470948e+02
   2.1790256e+01   1.2420014e+02
   2.1853562e+01   1.2343612e+02
   2.1906317e+01   1.2224764e+02
   2.1937970e+01   1.2114406e+02
   2.1937970e+01   1.2038004e+02
   2.1969623e+01   1.1961601e+02
   2.1980174e+01   1.1902178e+02
   2.1980174e+01   1.1740884e+02
   2.2011827e+01   1.1630526e+02
   2.2011827e+01   1.1537146e+02
   2.2032929e+01   1.1401320e+02
   2.2043480e+01   1.1273983e+02
   2.2054031e+01   1.1070244e+02
   2.2054031e+01   1.1053266e+02
   2.2085684e+01   1.0968375e+02
   2.2148990e+01   1.0832549e+02
   2.2222847e+01   1.0688234e+02
   2.2275602e+01   1.0620321e+02
   2.2338908e+01   1.0671256e+02
   2.2391663e+01   1.0730680e+02
   2.2423316e+01   1.0781614e+02
   2.2528826e+01   1.0866506e+02
   2.2623785e+01   1.0908951e+02
   2.2708193e+01   1.0925929e+02
   2.2760948e+01   1.0917440e+02
   2.2824254e+01   1.0849527e+02
   2.2866458e+01   1.0790104e+02
   2.2908662e+01   1.0679745e+02
   2.2950866e+01   1.0620321e+02
   2.3014172e+01   1.0535430e+02
   2.3077478e+01   1.0492985e+02
   2.3204090e+01   1.0374137e+02
   2.3246294e+01   1.0297735e+02
   2.3320152e+01   1.0221333e+02
   2.3362356e+01   1.0136442e+02
   2.3425662e+01   1.0102485e+02
   2.3520621e+01   1.0102485e+02
   2.3668335e+01   1.0127953e+02
   2.3763294e+01   1.0170398e+02
   2.3805498e+01   1.0255289e+02
   2.3816049e+01   1.0306224e+02
   2.3826600e+01   1.0433561e+02
   2.3826600e+01   1.0594854e+02
   2.3826600e+01   1.0671256e+02
   2.3826600e+01   1.0764636e+02
   2.3826600e+01   1.0908951e+02
   2.3837151e+01   1.1002331e+02
   2.3858253e+01   1.1078734e+02
   2.3879355e+01   1.1146646e+02
   2.3879355e+01   1.1240027e+02
   2.3879355e+01   1.1384342e+02
   2.3879355e+01   1.1503189e+02
   2.3889906e+01   1.1596570e+02
   2.3911008e+01   1.1723906e+02
   2.3911008e+01   1.1749374e+02
   2.3921559e+01   1.1936134e+02
   2.3942661e+01   1.2029514e+02
   2.3953212e+01   1.2131384e+02
   2.3963763e+01   1.2224764e+02
   2.3974314e+01   1.2420014e+02
   2.3984865e+01   1.2479437e+02
   2.3995416e+01   1.2555840e+02
   2.4005967e+01   1.2649220e+02
   2.4005967e+01   1.2759578e+02
   2.4016518e+01   1.2878426e+02
   2.4027069e+01   1.3014252e+02
   2.4048171e+01   1.3107632e+02
   2.4058722e+01   1.3184034e+02
   2.4069273e+01   1.3277414e+02
   2.4079824e+01   1.3387773e+02
   2.4079824e+01   1.3447197e+02
   2.4100926e+01   1.3506620e+02
   2.4111477e+01   1.3616979e+02
   2.4111477e+01   1.3914098e+02
   2.4111477e+01   1.3973522e+02
   2.4122028e+01   1.3727337e+02
   2.4122028e+01   1.3812229e+02
   2.4143130e+01   1.4075391e+02
   2.4143130e+01   1.4194239e+02
   2.4153681e+01   1.4296108e+02
   2.4174783e+01   1.4431934e+02
   2.4174783e+01   1.4448912e+02
   2.4185334e+01   1.4669629e+02
   2.4185334e+01   1.4754520e+02
   2.4195885e+01   1.4864879e+02
   2.4195885e+01   1.5009194e+02
   2.4195885e+01   1.5136530e+02
   2.4195885e+01   1.5289335e+02
   2.4216987e+01   1.5365737e+02
   2.4264945e+01   1.5468354e+02
   2.4264945e+01   1.5544756e+02
   2.4275496e+01   1.5655115e+02
   2.4275496e+01   1.5756984e+02
   2.4286047e+01   1.5807919e+02
   2.4296598e+01   1.5901299e+02
   2.4328251e+01   1.5994679e+02
   2.4338802e+01   1.6079570e+02
   2.4370455e+01   1.6189929e+02
   2.4412659e+01   1.6283309e+02
   2.4444312e+01   1.6325755e+02
   2.4507618e+01   1.6325755e+02
   2.4539271e+01   1.6232374e+02
   2.4602578e+01   1.6130505e+02
   2.4623680e+01   1.6037125e+02
   2.4644782e+01   1.5960723e+02
   2.4655333e+01   1.5918277e+02
   2.4665884e+01   1.5841875e+02
   2.4665884e+01   1.5731517e+02
   2.4708088e+01   1.5604180e+02
   2.4750292e+01   1.5527778e+02
   2.4771394e+01   1.5459865e+02
   2.4792496e+01   1.5408930e+02
   2.4887455e+01   1.5349506e+02
   2.4950761e+01   1.5315550e+02
   2.5024618e+01   1.5273104e+02
   2.5087924e+01   1.5196702e+02
   2.5172332e+01   1.5137279e+02
   2.5214536e+01   1.5060877e+02
   2.5256740e+01   1.4984475e+02
   2.5288393e+01   1.4840160e+02
   2.5309495e+01   1.4772247e+02
   2.5362250e+01   1.4704334e+02
   2.5436107e+01   1.4661888e+02
   2.5436107e+01   1.4636421e+02
   2.5446658e+01   1.4585486e+02
   2.5478311e+01   1.4543041e+02
   2.5499413e+01   1.4424193e+02
   2.5509964e+01   1.4305345e+02
   2.5552168e+01   1.4211965e+02
   2.5594372e+01   1.4059161e+02
   2.5636576e+01   1.3948803e+02
   2.5657678e+01   1.3889379e+02
   2.5678780e+01   1.3779020e+02
   2.5699882e+01   1.3626216e+02
   2.5763188e+01   1.3490390e+02
   2.5837045e+01   1.3320608e+02
   2.5837045e+01   1.3278162e+02
   2.5889800e+01   1.3125358e+02
   2.5921453e+01   1.2989533e+02
   2.5921453e+01   1.2938598e+02
   2.5921453e+01   1.2930109e+02
   2.5921453e+01   1.2930109e+02
   2.5963657e+01   1.2785794e+02
   2.5974208e+01   1.2683924e+02
   2.6005861e+01   1.2488675e+02
   2.6016412e+01   1.2395294e+02
   2.6037514e+01   1.2301914e+02
   2.6079718e+01   1.2098175e+02
   2.6111371e+01   1.1962350e+02
   2.6121922e+01   1.1784078e+02
   2.6132473e+01   1.1690698e+02
   2.6195779e+01   1.1503937e+02
   2.6227432e+01   1.1376601e+02
   2.6237983e+01   1.1223797e+02
   2.6248534e+01   1.1130416e+02
   2.6280187e+01   1.0960634e+02
   2.6311840e+01   1.0850276e+02
   2.6322391e+01   1.0840306e+02
   2.6343493e+01   1.0814838e+02
   2.6354044e+01   1.0739917e+02
   2.6354044e+01   1.0789371e+02
   2.6417350e+01   1.0653545e+02
   2.6427901e+01   1.0653545e+02
   2.6459554e+01   1.0551676e+02
   2.6480656e+01   1.0407361e+02
   2.6533411e+01   1.0313980e+02
   2.6596717e+01   1.0169666e+02
   2.6649472e+01   1.0059307e+02
   2.6776084e+01   1.0042329e+02
   2.6913247e+01   1.0016861e+02
   2.7018757e+01   1.0025351e+02
   2.7071512e+01   1.0059307e+02
   2.7113716e+01   1.0118731e+02
   2.7145369e+01   1.0212111e+02
   2.7187573e+01   1.0347937e+02
   2.7229777e+01   1.0475274e+02
   2.7271981e+01   1.0594121e+02
   2.7303634e+01   1.0704480e+02
   2.7324736e+01   1.0789371e+02
   2.7356389e+01   1.0865773e+02
   2.7398593e+01   1.0967642e+02
   2.7493552e+01   1.1069512e+02
   2.7599062e+01   1.1128935e+02
   2.7672919e+01   1.1171381e+02
   2.7715123e+01   1.1188359e+02
   2.7799531e+01   1.1290229e+02
   2.7820633e+01   1.1298718e+02
   2.7873388e+01   1.1341163e+02
   2.7894490e+01   1.1400587e+02
   2.7957796e+01   1.1417565e+02
   2.8000000e+01   1.1417565e+02
