# Supplementary material for: Tire-road friction estimation and traction control strategy for motorized electric vehicle
Source: PLoS One. 2017 Jun 29;12(6):e0179526. doi: 10.1371/journal.pone.0179526 (PMC5491023; doi:10.1371/journal.pone.0179526)
Supplement: S1 File — (ZIP) [file pone.0179526.s001.zip › S1_File/Fig17Slip ratio and adhesion coefficient_filtered_adhesion.txt]

   1.2537864e+01   2.5647286e-01
   1.2556796e+01   2.5521971e-01
   1.2575729e+01   2.5354886e-01
   1.2613593e+01   2.5146029e-01
   1.2632525e+01   2.4978944e-01
   1.2660923e+01   2.4895401e-01
   1.2698787e+01   2.4853629e-01
   1.2755584e+01   2.4770087e-01
   1.2812380e+01   2.4686544e-01
   1.2878643e+01   2.4770087e-01
   1.2925973e+01   2.5062486e-01
   1.2954371e+01   2.5271343e-01
   1.3020634e+01   2.5563743e-01
   1.3077430e+01   2.5730828e-01
   1.3124760e+01   2.5939685e-01
   1.3191023e+01   2.6023228e-01
   1.3285683e+01   2.6106771e-01
   1.3342480e+01   2.6106771e-01
   1.3408742e+01   2.5939685e-01
   1.3446606e+01   2.5647286e-01
   1.3484471e+01   2.5354886e-01
   1.3579131e+01   2.5187800e-01
   1.3645394e+01   2.5062486e-01
   1.3702190e+01   2.4978944e-01
   1.3758987e+01   2.4895401e-01
   1.3863113e+01   2.4811858e-01
   1.3948308e+01   2.4811858e-01
   1.4061901e+01   2.4811858e-01
   1.4118697e+01   2.4811858e-01
   1.4175493e+01   2.4686544e-01
   1.4232290e+01   2.4394144e-01
   1.4270154e+01   2.4143516e-01
   1.4298552e+01   2.3934659e-01
   1.4336416e+01   2.3684031e-01
   1.4374281e+01   2.3391631e-01
   1.4412145e+01   2.3099231e-01
   1.4459475e+01   2.2806832e-01
   1.4506806e+01   2.2597975e-01
   1.4582534e+01   2.2597975e-01
   1.4658263e+01   2.2723289e-01
   1.4771855e+01   2.3182774e-01
   1.4847584e+01   2.3475174e-01
   1.4923312e+01   2.3684031e-01
   1.5008507e+01   2.3725802e-01
   1.5084236e+01   2.3308088e-01
   1.5122100e+01   2.3015689e-01
   1.5178896e+01   2.2597975e-01
   1.5226226e+01   2.2347347e-01
   1.5292489e+01   2.2180261e-01
   1.5368217e+01   2.2096718e-01
   1.5481810e+01   2.2138490e-01
   1.5595403e+01   2.2263804e-01
   1.5727928e+01   2.2597975e-01
   1.5794190e+01   2.2890375e-01
   1.5841521e+01   2.3015689e-01
   1.5945647e+01   2.3099231e-01
   1.6049774e+01   2.3391631e-01
   1.6134969e+01   2.3767574e-01
   1.6201231e+01   2.4059973e-01
   1.6258027e+01   2.4435916e-01
   1.6352688e+01   2.4686544e-01
   1.6409484e+01   2.4895401e-01
   1.6494679e+01   2.4895401e-01
   1.6570408e+01   2.4686544e-01
   1.6636670e+01   2.4435916e-01
   1.6712399e+01   2.4059973e-01
   1.6769195e+01   2.3684031e-01
   1.6835457e+01   2.3308088e-01
   1.6901720e+01   2.3099231e-01
   1.7005847e+01   2.3015689e-01
   1.7062643e+01   2.3266317e-01
   1.7157304e+01   2.3475174e-01
   1.7251964e+01   2.3767574e-01
   1.7318227e+01   2.3851116e-01
   1.7431819e+01   2.3558717e-01
   1.7507548e+01   2.3349860e-01
   1.7573810e+01   2.3099231e-01
   1.7611675e+01   2.2932146e-01
   1.7677937e+01   2.2639746e-01
   1.7725267e+01   2.2430889e-01
   1.7829394e+01   2.2263804e-01
   1.7933521e+01   2.2263804e-01
   1.8037648e+01   2.2263804e-01
   1.8094444e+01   2.2180261e-01
   1.8160706e+01   2.1846090e-01
   1.8217503e+01   2.1679005e-01
   1.8293231e+01   2.1470148e-01
   1.8387892e+01   2.1219519e-01
   1.8463620e+01   2.0968891e-01
   1.8510951e+01   2.0885348e-01
   1.8652942e+01   2.0885348e-01
   1.8690806e+01   2.1219519e-01
   1.8738136e+01   2.1470148e-01
   1.8825451e+01   2.1883079e-01
   1.8863315e+01   2.2133708e-01
   1.8901180e+01   2.2175479e-01
   1.9014772e+01   2.2217251e-01
   1.9071569e+01   2.2050165e-01
   1.9137831e+01   2.1841308e-01
   1.9175695e+01   2.1590680e-01
   1.9223026e+01   2.1214737e-01
   1.9270356e+01   2.0922338e-01
   1.9317686e+01   2.0546395e-01
   1.9365017e+01   2.0337538e-01
   1.9421813e+01   2.0170453e-01
   1.9488076e+01   2.0086910e-01
   1.9554338e+01   2.0003367e-01
   1.9630067e+01   2.0003367e-01
   1.9705795e+01   2.0170453e-01
   1.9790990e+01   2.0379310e-01
   1.9932981e+01   2.0379310e-01
   1.9980311e+01   2.0462853e-01
   2.0084438e+01   2.0546395e-01
   2.0207496e+01   2.0713481e-01
   2.0254827e+01   2.0838795e-01
   2.0415750e+01   2.0838795e-01
   2.0500944e+01   2.0755252e-01
   2.0595605e+01   2.0546395e-01
   2.0737596e+01   2.0462853e-01
   2.0832257e+01   2.0462853e-01
   2.0936383e+01   2.0379310e-01
   2.1031044e+01   2.0253996e-01
   2.1097306e+01   2.0170453e-01
   2.1182501e+01   2.0086910e-01
   2.1248763e+01   1.9919825e-01
   2.1305560e+01   1.9710968e-01
   2.1371822e+01   1.9543882e-01
   2.1466483e+01   1.9335025e-01
   2.1532745e+01   1.9251483e-01
   2.1636872e+01   1.9167940e-01
   2.1684202e+01   1.8959083e-01
   2.1750465e+01   1.8750226e-01
   2.1797795e+01   1.8499598e-01
   2.1826193e+01   1.8207198e-01
   2.1864058e+01   1.7914798e-01
   2.1901922e+01   1.7664170e-01
   2.1930320e+01   1.7371770e-01
   2.2006049e+01   1.7079371e-01
   2.2043913e+01   1.6703428e-01
   2.2157506e+01   1.6578114e-01
   2.2252166e+01   1.6536343e-01
   2.2356293e+01   1.6536343e-01
   2.2460420e+01   1.6786971e-01
   2.2536148e+01   1.6828743e-01
   2.2640275e+01   1.6703428e-01
   2.2772800e+01   1.6619886e-01
   2.2791732e+01   1.6619886e-01
   2.2886393e+01   1.6452800e-01
   2.2981053e+01   1.6160400e-01
   2.3056782e+01   1.5951544e-01
   2.3160908e+01   1.5700915e-01
   2.3274501e+01   1.5575601e-01
   2.3359696e+01   1.5533830e-01
   2.3492221e+01   1.5492058e-01
   2.3577415e+01   1.5492058e-01
   2.3662610e+01   1.5617373e-01
   2.3700474e+01   1.5742687e-01
   2.3747804e+01   1.6118629e-01
   2.3785669e+01   1.6619886e-01
   2.3814067e+01   1.7162914e-01
   2.3861397e+01   1.7664170e-01
   2.3889795e+01   1.7998341e-01
   2.3899261e+01   1.8290741e-01
   2.3946592e+01   1.9042626e-01
   2.3965524e+01   1.9627425e-01
   2.3993922e+01   2.0170453e-01
   2.4022320e+01   2.0671709e-01
   2.4050718e+01   2.1047652e-01
   2.4079117e+01   2.1507137e-01
   2.4107515e+01   2.1883079e-01
   2.4126447e+01   2.2133708e-01
   2.4126447e+01   2.2426107e-01
   2.4154845e+01   2.3010907e-01
   2.4164311e+01   2.3177992e-01
   2.4192709e+01   2.3721020e-01
   2.4230574e+01   2.4013420e-01
   2.4296836e+01   2.4305820e-01
   2.4372565e+01   2.4848847e-01
   2.4400963e+01   2.5057704e-01
   2.4571352e+01   2.4974162e-01
   2.4675479e+01   2.4472905e-01
   2.4798538e+01   2.3846334e-01
   2.4874266e+01   2.3637477e-01
   2.5006791e+01   2.3345078e-01
   2.5129850e+01   2.3010907e-01
   2.5224510e+01   2.2885593e-01
   2.5338103e+01   2.2593193e-01
   2.5423298e+01   2.2217251e-01
   2.5508492e+01   2.1757765e-01
   2.5622085e+01   2.1214737e-01
   2.5697814e+01   2.0838795e-01
   2.5801940e+01   2.0379310e-01
   2.5858737e+01   2.0003367e-01
   2.5934465e+01   1.9543882e-01
   2.6000728e+01   1.9042626e-01
   2.6076456e+01   1.8416055e-01
   2.6133253e+01   1.7831256e-01
   2.6199515e+01   1.7371770e-01
   2.6261647e+01   1.7036802e-01
   2.6318443e+01   1.6744403e-01
   2.6413104e+01   1.6410232e-01
   2.6469900e+01   1.6117832e-01
   2.6545629e+01   1.5741890e-01
   2.6668688e+01   1.5533033e-01
   2.6782281e+01   1.5449490e-01
   2.6858009e+01   1.5365947e-01
   2.6933738e+01   1.5365947e-01
