# Supplementary material for: Tire-road friction estimation and traction control strategy for motorized electric vehicle
Source: PLoS One. 2017 Jun 29;12(6):e0179526. doi: 10.1371/journal.pone.0179526 (PMC5491023; doi:10.1371/journal.pone.0179526)
Supplement: S1 File — (ZIP) [file pone.0179526.s001.zip › S1_File/Fig17Slip ratio and adhesion coefficient_filtered_slip_ratio.txt]

   1.2537815e+01   1.8811267e-02
   1.2547269e+01   2.1324002e-02
   1.2547269e+01   2.4674315e-02
   1.2547269e+01   2.8443418e-02
   1.2547269e+01   3.3468887e-02
   1.2547269e+01   3.6819201e-02
   1.2547269e+01   7.8698116e-02
   1.2556722e+01   4.0588303e-02
   1.2556722e+01   4.3519827e-02
   1.2575630e+01   4.8964086e-02
   1.2575630e+01   5.3151977e-02
   1.2575630e+01   5.6921080e-02
   1.2575630e+01   6.1946550e-02
   1.2575630e+01   6.7390808e-02
   1.2575630e+01   8.4142374e-02
   1.2585083e+01   8.7911477e-02
   1.2585083e+01   9.3774525e-02
   1.2594537e+01   7.3253857e-02
   1.2594537e+01   9.8799995e-02
   1.2622898e+01   1.0340668e-01
   1.2632352e+01   1.0801336e-01
   1.2641806e+01   1.1345761e-01
   1.2641806e+01   1.1806430e-01
   1.2651260e+01   1.2476492e-01
   1.2670167e+01   1.3062797e-01
   1.2698528e+01   1.3607223e-01
   1.2707982e+01   1.4193528e-01
   1.2717436e+01   1.4654196e-01
   1.2726889e+01   1.4947348e-01
   1.2726889e+01   1.5491774e-01
   1.2726889e+01   1.5868684e-01
   1.2726889e+01   1.6454989e-01
   1.2736343e+01   1.6873778e-01
   1.2774158e+01   1.7501962e-01
   1.2774158e+01   1.8004509e-01
   1.2774158e+01   1.8465177e-01
   1.2783612e+01   1.9051482e-01
   1.2783612e+01   1.9679666e-01
   1.2783612e+01   2.0265970e-01
   1.2793065e+01   2.0726638e-01
   1.2802519e+01   2.1480459e-01
   1.2821427e+01   2.1857369e-01
   1.2868695e+01   2.2234279e-01
   1.2897056e+01   2.2318037e-01
   1.2972686e+01   2.2192400e-01
   1.3067223e+01   2.1983006e-01
   1.3114492e+01   2.1689853e-01
   1.3161760e+01   2.1312943e-01
   1.3246844e+01   2.0936033e-01
   1.3294113e+01   2.1061670e-01
   1.3360289e+01   2.1312943e-01
   1.3379196e+01   2.1773611e-01
   1.3398103e+01   2.2066764e-01
   1.3445372e+01   2.2694947e-01
   1.3502094e+01   2.3490647e-01
   1.3530456e+01   2.3951315e-01
   1.3568270e+01   2.4579499e-01
   1.3672261e+01   2.5082046e-01
   1.3719530e+01   2.5458956e-01
   1.3747891e+01   2.5417077e-01
   1.3823521e+01   2.5082046e-01
   1.3918058e+01   2.4956409e-01
   1.3974780e+01   2.4579499e-01
   1.4003142e+01   2.4411983e-01
   1.4031503e+01   2.4286346e-01
   1.4077724e+01   2.4684184e-01
   1.4077724e+01   2.4684184e-01
   1.4096631e+01   2.4893578e-01
   1.4096631e+01   2.5186731e-01
   1.4115539e+01   2.5479883e-01
   1.4162807e+01   2.5982430e-01
   1.4191168e+01   2.6401219e-01
   1.4219529e+01   2.6861887e-01
   1.4238437e+01   2.7573829e-01
   1.4266798e+01   2.8160134e-01
   1.4276252e+01   2.8955833e-01
   1.4295159e+01   2.9542138e-01
   1.4314067e+01   3.0463474e-01
   1.4323520e+01   3.1133537e-01
   1.4332974e+01   3.1468568e-01
   1.4342428e+01   3.2348025e-01
   1.4342428e+01   3.2515541e-01
   1.4351882e+01   3.3101846e-01
   1.4380243e+01   3.3771908e-01
   1.4399150e+01   3.4316334e-01
   1.4399150e+01   3.4693244e-01
   1.4408604e+01   3.5447065e-01
   1.4418058e+01   3.5991491e-01
   1.4436965e+01   3.6410280e-01
   1.4446419e+01   3.7038464e-01
   1.4465326e+01   3.7792284e-01
   1.4465326e+01   3.9383683e-01
   1.4465326e+01   4.0011867e-01
   1.4484234e+01   3.8252952e-01
   1.4493687e+01   4.0640050e-01
   1.4503141e+01   4.0849445e-01
   1.4512595e+01   4.1268234e-01
   1.4540956e+01   4.1561386e-01
   1.4559863e+01   4.2063933e-01
   1.4578771e+01   4.2440844e-01
   1.4597678e+01   4.2859633e-01
   1.4607132e+01   4.3320301e-01
   1.4626039e+01   4.3990363e-01
   1.4654401e+01   4.4827942e-01
   1.4682762e+01   4.5246731e-01
   1.4730030e+01   4.5581762e-01
   1.4777299e+01   4.5958672e-01
   1.4824568e+01   4.6209946e-01
   1.4900197e+01   4.6503098e-01
   1.4947466e+01   4.6544977e-01
   1.5032549e+01   4.6335583e-01
   1.5108179e+01   4.6126188e-01
   1.5174355e+01   4.5749278e-01
   1.5193263e+01   4.5498004e-01
   1.5231078e+01   4.5121094e-01
   1.5268892e+01   4.4744184e-01
   1.5278346e+01   4.4534789e-01
   1.5287800e+01   4.4241637e-01
   1.5316161e+01   4.3780969e-01
   1.5344522e+01   4.3236543e-01
   1.5344522e+01   4.2650238e-01
   1.5353976e+01   4.2273328e-01
   1.5353976e+01   4.1938297e-01
   1.5372883e+01   4.1519508e-01
   1.5401245e+01   4.1142597e-01
   1.5401245e+01   4.0765687e-01
   1.5410698e+01   4.0430656e-01
   1.5410698e+01   3.9969988e-01
   1.5410698e+01   3.9383683e-01
   1.5429606e+01   3.8923015e-01
   1.5448513e+01   3.8671741e-01
   1.5448513e+01   3.8671741e-01
   1.5448513e+01   3.8378589e-01
   1.5448513e+01   3.7917921e-01
   1.5448513e+01   3.7247858e-01
   1.5448513e+01   3.6870948e-01
   1.5467421e+01   3.6033370e-01
   1.5476874e+01   3.5823975e-01
   1.5505236e+01   3.5530823e-01
   1.5505236e+01   3.5195791e-01
   1.5514689e+01   3.4693244e-01
   1.5524143e+01   3.4232576e-01
   1.5533597e+01   3.3855666e-01
   1.5552504e+01   3.3311240e-01
   1.5552504e+01   3.2641178e-01
   1.5552504e+01   3.2348025e-01
   1.5552504e+01   3.1971115e-01
   1.5561958e+01   3.1510447e-01
   1.5580865e+01   3.1133537e-01
   1.5590319e+01   3.0254079e-01
   1.5590319e+01   3.0002806e-01
   1.5590319e+01   2.9081470e-01
   1.5599773e+01   3.1007900e-01
   1.5599773e+01   3.0672869e-01
   1.5647041e+01   2.8285770e-01
   1.5656495e+01   2.8160134e-01
   1.5665949e+01   2.7866981e-01
   1.5675402e+01   2.7406313e-01
   1.5675402e+01   2.7029403e-01
   1.5684856e+01   2.6778129e-01
   1.5722671e+01   2.6359340e-01
   1.5722671e+01   2.5731157e-01
   1.5741579e+01   2.5144852e-01
   1.5779393e+01   2.4809820e-01
   1.5817208e+01   2.4558547e-01
   1.5911745e+01   2.4265395e-01
   1.5968468e+01   2.4181637e-01
   1.6044098e+01   2.4139758e-01
   1.6129181e+01   2.3888484e-01
   1.6166996e+01   2.3385937e-01
   1.6185903e+01   2.3092785e-01
   1.6214265e+01   2.2757754e-01
   1.6214265e+01   2.2590238e-01
   1.6223718e+01   2.2464601e-01
   1.6261533e+01   2.2171449e-01
   1.6365524e+01   2.1920175e-01
   1.6422246e+01   2.2129570e-01
   1.6460061e+01   2.2548359e-01
   1.6478969e+01   2.3050906e-01
   1.6497876e+01   2.3679090e-01
   1.6526237e+01   2.4139758e-01
   1.6545145e+01   2.4474789e-01
   1.6554599e+01   2.4767942e-01
   1.6573506e+01   2.5144852e-01
   1.6592413e+01   2.5605520e-01
   1.6620775e+01   2.6233704e-01
   1.6658589e+01   2.6861887e-01
   1.6668043e+01   2.7448192e-01
   1.6696404e+01   2.7825102e-01
   1.6724765e+01   2.8202013e-01
   1.6753127e+01   2.8578923e-01
   1.6800395e+01   2.8997712e-01
   1.6819303e+01   2.9123349e-01
   1.6847664e+01   2.8955833e-01
   1.6904386e+01   2.8620802e-01
   1.6932747e+01   2.8034497e-01
   1.7008377e+01   2.7364434e-01
   1.7017831e+01   2.7155040e-01
   1.7027285e+01   2.6778129e-01
   1.7055646e+01   2.6066188e-01
   1.7055646e+01   2.6024309e-01
   1.7102914e+01   2.5647399e-01
   1.7150183e+01   2.5102973e-01
   1.7178544e+01   2.4391031e-01
   1.7187998e+01   2.3762848e-01
   1.7206905e+01   2.3260301e-01
   1.7225813e+01   2.2925269e-01
   1.7244720e+01   2.2464601e-01
   1.7263628e+01   2.2255207e-01
   1.7301442e+01   2.1920175e-01
   1.7481063e+01   2.1417628e-01
   1.7547239e+01   2.1375749e-01
   1.7641776e+01   2.1040718e-01
   1.7718469e+01   2.0863043e-01
   1.7727922e+01   2.0611770e-01
   1.7736314e+01   2.0580050e-01
   1.7765737e+01   2.0234859e-01
   1.7783582e+01   2.0119382e-01
   1.7794098e+01   1.9941707e-01
   1.7811943e+01   1.9951866e-01
   1.7850821e+01   1.9564797e-01
   1.7907543e+01   1.9481039e-01
   1.7926450e+01   1.9481039e-01
   1.7973719e+01   1.9648555e-01
   1.8058803e+01   2.0192981e-01
   1.8087164e+01   2.0486133e-01
   1.8115525e+01   2.1030559e-01
   1.8134432e+01   2.1533106e-01
   1.8162793e+01   2.2119411e-01
   1.8181701e+01   2.2370684e-01
   1.8210062e+01   2.2747594e-01
   1.8276238e+01   2.3417657e-01
   1.8314053e+01   2.3710809e-01
   1.8351868e+01   2.3962083e-01
   1.8474766e+01   2.3627052e-01
   1.8540942e+01   2.3124505e-01
   1.8578757e+01   2.2538200e-01
   1.8597665e+01   2.2203168e-01
   1.8626026e+01   2.1993774e-01
   1.8654387e+01   2.1700622e-01
   1.8673294e+01   2.1156196e-01
   1.8720563e+01   2.0695528e-01
   1.8815100e+01   2.0234859e-01
   1.8937999e+01   2.0318617e-01
   1.8985267e+01   2.0779285e-01
   1.9023082e+01   2.1156196e-01
   1.9070351e+01   2.1700622e-01
   1.9070351e+01   2.2454442e-01
   1.9127073e+01   2.3040747e-01
   1.9202703e+01   2.3710809e-01
   1.9240518e+01   2.4255235e-01
   1.9297240e+01   2.4925298e-01
   1.9363416e+01   2.5595361e-01
   1.9420138e+01   2.5762876e-01
   1.9505222e+01   2.5385966e-01
   1.9561944e+01   2.4548388e-01
   1.9571398e+01   2.4338993e-01
   1.9590305e+01   2.3627052e-01
   1.9609213e+01   2.2956989e-01
   1.9656481e+01   2.2538200e-01
   1.9684842e+01   2.1826258e-01
   1.9760472e+01   2.1072438e-01
   1.9798287e+01   2.0402375e-01
   1.9817195e+01   2.0025465e-01
   1.9836102e+01   1.9397281e-01
   1.9855009e+01   1.8894734e-01
   1.9864463e+01   1.8434066e-01
   1.9892824e+01   1.7931519e-01
   1.9911732e+01   1.7177699e-01
   1.9977908e+01   1.6675152e-01
   2.0044084e+01   1.5921331e-01
   2.0119714e+01   1.5293148e-01
   2.0138621e+01   1.4916237e-01
   2.0252066e+01   1.4664964e-01
   2.0327695e+01   1.4539327e-01
   2.0450594e+01   1.4874358e-01
   2.0516770e+01   1.5125632e-01
   2.0630215e+01   1.5502542e-01
   2.0762567e+01   1.5963210e-01
   2.0894919e+01   1.6298241e-01
   2.0998910e+01   1.6717031e-01
   2.1093447e+01   1.7177699e-01
   2.1159623e+01   1.7554609e-01
   2.1244706e+01   1.7973398e-01
   2.1358151e+01   1.8601582e-01
   2.1414873e+01   1.8894734e-01
   2.1499957e+01   1.9146008e-01
   2.1585040e+01   1.9271644e-01
   2.1660670e+01   1.9648555e-01
   2.1707939e+01   2.0025465e-01
   2.1811930e+01   2.0653649e-01
   2.1878106e+01   2.0988680e-01
   2.1934828e+01   2.0946801e-01
   2.2019912e+01   2.0486133e-01
   2.2038819e+01   2.0234859e-01
   2.2057726e+01   1.9774191e-01
   2.2076634e+01   1.9397281e-01
   2.2104995e+01   1.8769097e-01
   2.2123902e+01   1.8099035e-01
   2.2133356e+01   1.7847761e-01
   2.2152264e+01   1.7093941e-01
   2.2161717e+01   1.6717031e-01
   2.2190078e+01   1.6172605e-01
   2.2199532e+01   1.5586300e-01
   2.2218440e+01   1.5251269e-01
   2.2218440e+01   1.5083753e-01
   2.2256255e+01   1.4623085e-01
   2.2294069e+01   1.4078659e-01
   2.2294069e+01   1.3701749e-01
   2.2312977e+01   1.3199202e-01
   2.2322431e+01   1.2947928e-01
   2.2331884e+01   1.2445381e-01
   2.2360245e+01   1.2026592e-01
   2.2426421e+01   1.1482166e-01
   2.2473690e+01   1.1189014e-01
   2.2502051e+01   1.1147135e-01
   2.2568227e+01   1.1189014e-01
   2.2662765e+01   1.1565924e-01
   2.2691126e+01   1.1859076e-01
   2.2738394e+01   1.2194108e-01
   2.2823478e+01   1.2529139e-01
   2.2965284e+01   1.3241081e-01
   2.3040913e+01   1.3617991e-01
   2.3135451e+01   1.3953022e-01
   2.3201627e+01   1.4120538e-01
   2.3277256e+01   1.4288054e-01
   2.3419062e+01   1.4329932e-01
   2.3494692e+01   1.4455569e-01
   2.3539938e+01   1.4706576e-01
   2.3539938e+01   1.4706576e-01
   2.3596661e+01   1.5292881e-01
   2.3634475e+01   1.5879186e-01
   2.3691198e+01   1.6297975e-01
   2.3729013e+01   1.6716764e-01
   2.3766828e+01   1.7219311e-01
   2.3785735e+01   1.7679979e-01
   2.3814096e+01   1.8098768e-01
   2.3851911e+01   1.8601315e-01
   2.3908633e+01   1.9187620e-01
   2.3918087e+01   1.9648288e-01
   2.3965356e+01   2.0318351e-01
   2.4003171e+01   2.0779019e-01
   2.4069347e+01   2.1407203e-01
   2.4126069e+01   2.1909750e-01
   2.4182791e+01   2.2537933e-01
   2.4239514e+01   2.2998602e-01
   2.4286782e+01   2.3417391e-01
   2.4334051e+01   2.3878059e-01
   2.4390773e+01   2.4548121e-01
   2.4504218e+01   2.5260063e-01
   2.4608209e+01   2.5301942e-01
   2.4674385e+01   2.5008789e-01
   2.4768922e+01   2.4883153e-01
   2.4825644e+01   2.4925032e-01
   2.4891820e+01   2.5176305e-01
   2.5014719e+01   2.5553215e-01
   2.5090348e+01   2.5762610e-01
   2.5165978e+01   2.5846368e-01
   2.5203793e+01   2.5762610e-01
   2.5298330e+01   2.4925032e-01
   2.5317238e+01   2.4715637e-01
   2.5345599e+01   2.4506242e-01
   2.5411775e+01   2.3878059e-01
   2.5487405e+01   2.3375512e-01
   2.5610303e+01   2.3375512e-01
   2.5667025e+01   2.3417391e-01
   2.5742655e+01   2.3501149e-01
   2.5827739e+01   2.3124238e-01
   2.5865554e+01   2.2831086e-01
   2.5941183e+01   2.2286660e-01
   2.5978998e+01   2.1909750e-01
   2.6045174e+01   2.1323445e-01
   2.6111350e+01   2.0946535e-01
   2.6177526e+01   2.0569624e-01
   2.6234249e+01   2.0192714e-01
   2.6281517e+01   1.9899562e-01
   2.6385508e+01   1.9438894e-01
   2.6451684e+01   1.8894468e-01
   2.6489499e+01   1.8517558e-01
   2.6527314e+01   1.7973132e-01
   2.6555675e+01   1.7638100e-01
   2.6593490e+01   1.7051796e-01
   2.6612397e+01   1.6633006e-01
   2.6650212e+01   1.6256096e-01
   2.6678573e+01   1.5669791e-01
   2.6688027e+01   1.5502276e-01
   2.6716388e+01   1.4915971e-01
   2.6744750e+01   1.4580940e-01
   2.6801472e+01   1.4036514e-01
   2.6829833e+01   1.3617725e-01
   2.6896009e+01   1.2989541e-01
   2.6962185e+01   1.2361357e-01
