# Supplementary material for: Tire-road friction estimation and traction control strategy for motorized electric vehicle
Source: PLoS One. 2017 Jun 29;12(6):e0179526. doi: 10.1371/journal.pone.0179526 (PMC5491023; doi:10.1371/journal.pone.0179526)
Supplement: S1 File — (ZIP) [file pone.0179526.s001.zip › S1_File/Fig18Output by road identifier_max_adhesion.txt]

   1.2529792e+01  -1.1811291e-05
   1.2549654e+01  -1.1811291e-05
   1.2569515e+01  -1.1811291e-05
   1.2619169e+01  -1.1811291e-05
   1.2678754e+01  -1.1811291e-05
   1.2758200e+01  -1.1811291e-05
   1.2817785e+01  -1.1811291e-05
   1.2857508e+01  -1.1811291e-05
   1.2946885e+01  -1.1811291e-05
   1.3006470e+01  -1.1811291e-05
   1.3085916e+01  -1.1811291e-05
   1.3165362e+01  -1.1811291e-05
   1.3224947e+01  -1.1811291e-05
   1.3294463e+01  -1.1811291e-05
   1.3334186e+01   2.3988189e-02
   1.3334186e+01   3.5988189e-02
   1.3334186e+01   4.6988189e-02
   1.3344117e+01  -1.1811291e-05
   1.3344117e+01   1.1988189e-02
   1.3344117e+01   5.8988189e-02
   1.3344117e+01   6.9988189e-02
   1.3344117e+01   8.2988189e-02
   1.3344117e+01   9.1988189e-02
   1.3344117e+01   9.8988189e-02
   1.3344117e+01   1.0798819e-01
   1.3354047e+01   1.1698819e-01
   1.3354047e+01   1.2798819e-01
   1.3363978e+01   1.3998819e-01
   1.3363978e+01   1.4998819e-01
   1.3363978e+01   1.5998819e-01
   1.3363978e+01   1.7098819e-01
   1.3363978e+01   2.2598819e-01
   1.3363978e+01   2.3598819e-01
   1.3373909e+01   1.8198819e-01
   1.3373909e+01   1.9598819e-01
   1.3373909e+01   2.4798819e-01
   1.3373909e+01   2.6098819e-01
   1.3383840e+01   2.1098819e-01
   1.3413632e+01   2.6398819e-01
   1.3473217e+01   2.6298819e-01
   1.3582455e+01   2.6198819e-01
   1.3651971e+01   2.6298819e-01
   1.3711556e+01   2.6298819e-01
   1.3771140e+01   2.4098819e-01
   1.3771140e+01   2.3698819e-01
   1.3781071e+01   2.6198819e-01
   1.3781071e+01   2.5498819e-01
   1.3781071e+01   2.5098819e-01
   1.3781071e+01   2.4698819e-01
   1.3781071e+01   2.2998819e-01
   1.3781071e+01   1.9598819e-01
   1.3781071e+01   1.8698819e-01
   1.3781071e+01   1.6598819e-01
   1.3781071e+01   1.3498819e-01
   1.3791002e+01   2.2398819e-01
   1.3791002e+01   2.1598819e-01
   1.3791002e+01   2.1098819e-01
   1.3791002e+01   2.0498819e-01
   1.3791002e+01   1.7298819e-01
   1.3791002e+01   1.5498819e-01
   1.3791002e+01   1.4798819e-01
   1.3791002e+01   1.4198819e-01
   1.3791002e+01   1.2798819e-01
   1.3800933e+01   1.0798819e-01
   1.3800933e+01   9.8988189e-02
   1.3800933e+01   9.4988189e-02
   1.3800933e+01   9.1988189e-02
   1.3800933e+01   6.2988189e-02
   1.3810863e+01   1.2098819e-01
   1.3810863e+01   1.1498819e-01
   1.3810863e+01   8.0988189e-02
   1.3810863e+01   7.5988189e-02
   1.3820794e+01   4.8988189e-02
   1.3830725e+01   5.7988189e-02
   1.3830725e+01   3.9988189e-02
   1.3830725e+01   3.1988189e-02
   1.3830725e+01   2.3988189e-02
   1.3830725e+01   1.4988189e-02
   1.3840656e+01   6.9881887e-03
   1.3850587e+01   2.9881887e-03
   1.3880379e+01  -1.1811291e-05
   1.3920102e+01  -2.0118113e-03
   1.3969756e+01  -2.0118113e-03
   1.4029341e+01  -1.1811291e-05
   1.4039271e+01   6.9881887e-03
   1.4049202e+01   1.0798819e-01
   1.4059133e+01   1.7988189e-02
   1.4059133e+01   3.0988189e-02
   1.4059133e+01   4.2988189e-02
   1.4059133e+01   5.3988189e-02
   1.4059133e+01   6.8988189e-02
   1.4059133e+01   8.9988189e-02
   1.4059133e+01   1.2398819e-01
   1.4059133e+01   1.7798819e-01
   1.4069064e+01   1.5298819e-01
   1.4069064e+01   1.6398819e-01
   1.4069064e+01   1.9098819e-01
   1.4069064e+01   2.0498819e-01
   1.4069064e+01   2.1798819e-01
   1.4078995e+01   1.3698819e-01
   1.4078995e+01   2.3298819e-01
   1.4088925e+01   2.4598819e-01
   1.4088925e+01   2.5298819e-01
   1.4148510e+01   2.5298819e-01
   1.4227956e+01   2.5298819e-01
   1.4357057e+01   2.5298819e-01
   1.4486157e+01   2.5298819e-01
   1.4684772e+01   2.5198819e-01
   1.4813873e+01   2.5198819e-01
   1.4962834e+01   2.5298819e-01
   1.5082004e+01   2.5298819e-01
   1.5230965e+01   2.5198819e-01
   1.5310412e+01   2.5198819e-01
   1.5499097e+01   2.5298819e-01
   1.5687781e+01   2.5298819e-01
   1.5777159e+01   2.5298819e-01
   1.5955913e+01   2.5298819e-01
   1.6085013e+01   2.5298819e-01
   1.6164459e+01   2.5298819e-01
   1.6303490e+01   2.5298819e-01
   1.6333282e+01   2.5298819e-01
   1.6333282e+01   1.8398819e-01
   1.6343213e+01   2.4498819e-01
   1.6343213e+01   2.3998819e-01
   1.6343213e+01   2.3398819e-01
   1.6343213e+01   1.7498819e-01
   1.6343213e+01   1.4798819e-01
   1.6343213e+01   1.3298819e-01
   1.6343213e+01   1.2298819e-01
   1.6343213e+01   1.1398819e-01
   1.6353144e+01   2.2698819e-01
   1.6353144e+01   2.1998819e-01
   1.6353144e+01   2.0698819e-01
   1.6353144e+01   1.9598819e-01
   1.6353144e+01   1.6598819e-01
   1.6353144e+01   1.0298819e-01
   1.6363075e+01   9.6988189e-02
   1.6363075e+01   5.9988189e-02
   1.6363075e+01   5.0988189e-02
   1.6363075e+01   3.9988189e-02
   1.6373006e+01   8.9988189e-02
   1.6373006e+01   8.0988189e-02
   1.6373006e+01   7.5988189e-02
   1.6373006e+01   2.0988189e-02
   1.6373006e+01   6.9881887e-03
   1.6382936e+01   3.0988189e-02
   1.6382936e+01   1.9881887e-03
   1.6472313e+01  -2.0118113e-03
   1.6482244e+01   1.4988189e-02
   1.6482244e+01   2.8988189e-02
   1.6482244e+01   4.6988189e-02
   1.6492175e+01   5.8988189e-02
   1.6492175e+01   7.7988189e-02
   1.6492175e+01   2.2498819e-01
   1.6502106e+01   9.3988189e-02
   1.6502106e+01   1.0998819e-01
   1.6502106e+01   1.2798819e-01
   1.6502106e+01   1.4198819e-01
   1.6502106e+01   1.5698819e-01
   1.6502106e+01   2.0498819e-01
   1.6502106e+01   2.3898819e-01
   1.6512037e+01   1.7298819e-01
   1.6512037e+01   1.8898819e-01
   1.6512037e+01   2.5098819e-01
   1.6601414e+01   2.5298819e-01
   1.6700721e+01   2.5198819e-01
   1.6869545e+01   2.5198819e-01
   1.7038368e+01   2.5198819e-01
   1.7167468e+01   2.5198819e-01
   1.7266776e+01   2.5198819e-01
   1.7316430e+01   2.5198819e-01
   1.7316430e+01   2.4098819e-01
   1.7316430e+01   2.2698819e-01
   1.7316430e+01   6.7988189e-02
   1.7326361e+01   2.1498819e-01
   1.7326361e+01   2.0498819e-01
   1.7326361e+01   1.9098819e-01
   1.7326361e+01   1.6198819e-01
   1.7326361e+01   1.4998819e-01
   1.7326361e+01   1.3498819e-01
   1.7326361e+01   9.5988189e-02
   1.7326361e+01   8.0988189e-02
   1.7326361e+01   5.1988189e-02
   1.7336292e+01   1.7498819e-01
   1.7336292e+01   1.2398819e-01
   1.7336292e+01   1.0798819e-01
   1.7336292e+01   4.0988189e-02
   1.7336292e+01  -1.1811291e-05
   1.7346222e+01   2.6988189e-02
   1.7346222e+01   1.4988189e-02
   1.7425669e+01  -2.0118113e-03
   1.7524976e+01  -2.0118113e-03
   1.7624284e+01  -1.1811291e-05
   1.7703731e+01  -1.1811291e-05
   1.7812969e+01  -1.1811291e-05
   1.7882485e+01  -1.1811291e-05
   1.7932139e+01   6.4988189e-02
   1.7932139e+01   1.7298819e-01
   1.7932139e+01   1.9098819e-01
   1.7932139e+01   2.0398819e-01
   1.7932139e+01   2.1598819e-01
   1.7932139e+01   2.2698819e-01
   1.7942069e+01   1.0988189e-02
   1.7942069e+01   5.1988189e-02
   1.7942069e+01   8.9988189e-02
   1.7942069e+01   1.5298819e-01
   1.7952000e+01   2.8988189e-02
   1.7952000e+01   1.0798819e-01
   1.7961931e+01   1.3098819e-01
   1.8031446e+01   2.2698819e-01
   1.8170477e+01   2.2698819e-01
   1.8289647e+01   2.2698819e-01
   1.8408816e+01   2.2698819e-01
   1.8518055e+01   2.2698819e-01
   1.8637224e+01   2.2598819e-01
   1.8746463e+01   2.2598819e-01
   1.8865632e+01   2.2498819e-01
   1.8991008e+01   2.2598910e-01
   1.9130039e+01   2.2598910e-01
   1.9219416e+01   2.2698910e-01
   1.9348516e+01   2.2798910e-01
   1.9427962e+01   2.2298910e-01
   1.9467685e+01   1.6298910e-01
   1.9467685e+01   9.9989097e-02
   1.9467685e+01   8.8989097e-02
   1.9477616e+01   2.1498910e-01
   1.9477616e+01   1.9398910e-01
   1.9477616e+01   1.3598910e-01
   1.9477616e+01   1.2498910e-01
   1.9477616e+01   1.1098910e-01
   1.9487547e+01   1.8098910e-01
   1.9487547e+01   1.5198910e-01
   1.9497478e+01   7.9989097e-02
   1.9497478e+01   7.0989097e-02
   1.9497478e+01   6.1989097e-02
   1.9497478e+01   4.9989097e-02
   1.9517339e+01   3.4989097e-02
   1.9517339e+01   2.3989097e-02
   1.9517339e+01   9.9890973e-03
   1.9537201e+01   2.9890973e-03
   1.9557062e+01   7.9890973e-03
   1.9566993e+01   3.3989097e-02
   1.9576924e+01   5.6989097e-02
   1.9576924e+01   9.0989097e-02
   1.9576924e+01   1.1598910e-01
   1.9576924e+01   1.3398910e-01
   1.9576924e+01   1.5398910e-01
   1.9596786e+01   1.7598910e-01
   1.9596786e+01   1.9398910e-01
   1.9596786e+01   2.0798910e-01
   1.9616647e+01   2.2498910e-01
   1.9696093e+01   2.2698910e-01
   1.9815263e+01   2.2598910e-01
   2.0003948e+01   2.2698910e-01
   2.0232356e+01   2.2698910e-01
   2.0391248e+01   2.2598910e-01
   2.0579933e+01   2.2398910e-01
   2.0947372e+01   2.2598910e-01
   2.1225434e+01   2.2698910e-01
   2.1483634e+01   2.2498910e-01
   2.1642527e+01   2.2498910e-01
   2.1771627e+01   2.2498910e-01
   2.1811350e+01   2.2498910e-01
   2.1831212e+01   2.0998910e-01
   2.1831212e+01   1.9698910e-01
   2.1831212e+01   1.8498910e-01
   2.1831212e+01   1.6998910e-01
   2.1841143e+01   3.1989097e-02
   2.1841143e+01   2.0989097e-02
   2.1851073e+01   1.5398910e-01
   2.1851073e+01   1.4098910e-01
   2.1851073e+01   1.2698910e-01
   2.1851073e+01   1.1098910e-01
   2.1851073e+01   7.9890973e-03
   2.1861004e+01   9.0989097e-02
   2.1861004e+01   7.6989097e-02
   2.1861004e+01   5.2989097e-02
   2.1861004e+01   4.2989097e-02
   2.1870935e+01   6.5989097e-02
   2.1870935e+01  -1.0109027e-03
   2.1940450e+01   9.8909727e-04
   2.1990104e+01   9.8909727e-04
   2.2129135e+01   9.8909727e-04
   2.2178789e+01   9.4989097e-02
   2.2178789e+01   1.1498910e-01
   2.2208582e+01   7.2989097e-02
   2.2208582e+01   1.3098910e-01
   2.2208582e+01   1.4298910e-01
   2.2218512e+01   9.8909727e-04
   2.2218512e+01   1.5989097e-02
   2.2218512e+01   2.9989097e-02
   2.2228443e+01   5.2989097e-02
   2.2248305e+01   1.6698910e-01
   2.2258236e+01   1.8698910e-01
   2.2258236e+01   2.0298910e-01
   2.2258236e+01   2.2198910e-01
   2.2317820e+01   2.2498910e-01
   2.2407197e+01   2.2498910e-01
   2.2516436e+01   2.2498910e-01
   2.2744844e+01   2.2498910e-01
   2.2893806e+01   2.2498910e-01
   2.3112283e+01   2.2498910e-01
   2.3340691e+01   2.2498910e-01
   2.3420137e+01   2.2398910e-01
   2.3430068e+01   2.1798910e-01
   2.3430068e+01   2.0598910e-01
   2.3449930e+01   1.9198910e-01
   2.3449930e+01   1.4898910e-01
   2.3459860e+01   1.7898910e-01
   2.3459860e+01   1.6298910e-01
   2.3459860e+01   1.3398910e-01
   2.3459860e+01   1.0198910e-01
   2.3459860e+01   8.8989097e-02
   2.3459860e+01   5.4989097e-02
   2.3469791e+01   1.1998910e-01
   2.3469791e+01   7.7989097e-02
   2.3469791e+01   6.5989097e-02
   2.3469791e+01   4.1989097e-02
   2.3469791e+01   2.7989097e-02
   2.3479722e+01   1.4989097e-02
   2.3479722e+01   5.9890973e-03
   2.3499583e+01   9.8909727e-04
   2.3588961e+01   9.8909727e-04
   2.3797507e+01  -1.0109027e-03
   2.3926607e+01  -1.0109027e-03
   2.4075569e+01  -1.0109027e-03
   2.4244392e+01  -1.0109027e-03
   2.4313908e+01  -1.0109027e-03
   2.4338550e+01   7.9936401e-03
   2.4348481e+01   2.1993640e-02
   2.4348481e+01   3.4993640e-02
   2.4358412e+01   6.1993640e-02
   2.4358412e+01   7.3993640e-02
   2.4358412e+01   8.8993640e-02
   2.4358412e+01   1.0299364e-01
   2.4358412e+01   1.1599364e-01
   2.4358412e+01   1.2999364e-01
   2.4358412e+01   1.7199364e-01
   2.4368342e+01   4.8993640e-02
   2.4368342e+01   1.4299364e-01
   2.4378273e+01   1.5599364e-01
   2.4378273e+01   1.8599364e-01
   2.4388204e+01   2.0099364e-01
   2.4388204e+01   2.0999364e-01
   2.4398135e+01   2.2199364e-01
   2.4398135e+01   2.3499364e-01
   2.4398135e+01   2.4699364e-01
   2.4427927e+01   2.5199364e-01
   2.4477581e+01   2.5199364e-01
   2.4527235e+01   2.4299364e-01
   2.4527235e+01   2.3499364e-01
   2.4527235e+01   2.2599364e-01
   2.4527235e+01   2.1499364e-01
   2.4527235e+01   2.0599364e-01
   2.4527235e+01   1.9699364e-01
   2.4527235e+01   4.1993640e-02
   2.4527235e+01   2.7993640e-02
   2.4537166e+01   2.5099364e-01
   2.4537166e+01   1.8599364e-01
   2.4537166e+01   1.7699364e-01
   2.4537166e+01   1.6599364e-01
   2.4537166e+01   1.5899364e-01
   2.4537166e+01   1.5199364e-01
   2.4537166e+01   1.4599364e-01
   2.4537166e+01   1.4099364e-01
   2.4537166e+01   1.2899364e-01
   2.4537166e+01   1.1599364e-01
   2.4537166e+01   1.0299364e-01
   2.4537166e+01   8.6993640e-02
   2.4547096e+01   7.0993640e-02
   2.4547096e+01   5.4993640e-02
   2.4547096e+01   1.4993640e-02
   2.4547096e+01   3.9936401e-03
   2.4606681e+01   1.9936401e-03
   2.4666266e+01   1.9936401e-03
   2.4686127e+01   1.0993640e-02
   2.4715920e+01   2.6993640e-02
   2.4725851e+01   4.3993640e-02
   2.4725851e+01   5.9993640e-02
   2.4725851e+01   7.7993640e-02
   2.4735781e+01   8.4993640e-02
   2.4735781e+01   1.0499364e-01
   2.4735781e+01   1.2099364e-01
   2.4735781e+01   1.3799364e-01
   2.4735781e+01   1.5399364e-01
   2.4745712e+01   1.7399364e-01
   2.4745712e+01   1.9299364e-01
   2.4765574e+01   2.0399364e-01
   2.4765574e+01   2.2299364e-01
   2.4775505e+01   2.3699364e-01
   2.4785435e+01   2.4399364e-01
   2.4864882e+01   2.4199364e-01
   2.4944328e+01   2.4199364e-01
   2.4993982e+01   2.4199364e-01
   2.5003913e+01   2.3499364e-01
   2.5003913e+01   2.2799364e-01
   2.5003913e+01   2.2299364e-01
   2.5003913e+01   2.1699364e-01
   2.5003913e+01   2.0799364e-01
   2.5013843e+01   1.8999364e-01
   2.5013843e+01   1.7699364e-01
   2.5013843e+01   1.6099364e-01
   2.5013843e+01   1.5199364e-01
   2.5023774e+01   1.4099364e-01
   2.5023774e+01   1.2999364e-01
   2.5023774e+01   9.7993640e-02
   2.5023774e+01   8.3993640e-02
   2.5033705e+01   1.1999364e-01
   2.5033705e+01   1.0899364e-01
   2.5033705e+01   7.3993640e-02
   2.5033705e+01   6.4993640e-02
   2.5033705e+01   5.5993640e-02
   2.5043636e+01   4.1993640e-02
   2.5043636e+01   1.6993640e-02
   2.5043636e+01   5.9936401e-03
   2.5053566e+01   2.6993640e-02
   2.5103220e+01   1.9936401e-03
   2.5222390e+01   9.9364007e-04
   2.5341559e+01  -6.3599257e-06
   2.5520313e+01  -1.0063599e-03
   2.5768583e+01  -3.0063599e-03
   2.5887752e+01  -6.3599257e-06
   2.6036714e+01  -6.3599257e-06
   2.6205537e+01  -6.3599257e-06
   2.6473668e+01  -1.0063599e-03
   2.6602769e+01  -3.0063599e-03
   2.6682215e+01   7.4993640e-02
   2.6682215e+01   9.2993640e-02
   2.6682215e+01   1.0999364e-01
   2.6692146e+01   9.9364007e-04
   2.6692146e+01   4.1993640e-02
   2.6692146e+01   5.6993640e-02
   2.6702076e+01   1.3699364e-01
   2.6702076e+01   1.6099364e-01
   2.6712007e+01   1.9993640e-02
   2.6712007e+01   1.8999364e-01
   2.6712007e+01   2.1299364e-01
   2.6712007e+01   2.3299364e-01
   2.6712007e+01   2.4199364e-01
   2.6821246e+01   2.4099364e-01
   2.6910623e+01   2.4099364e-01
   2.6950346e+01   2.4199364e-01
