# Supplementary material for: Tire-road friction estimation and traction control strategy for motorized electric vehicle
Source: PLoS One. 2017 Jun 29;12(6):e0179526. doi: 10.1371/journal.pone.0179526 (PMC5491023; doi:10.1371/journal.pone.0179526)
Supplement: S1 File — (ZIP) [file pone.0179526.s001.zip › S1_File/Fig18Output by road identifier_optimal_slip.txt]

   1.2549654e+01   1.1905394e-03
   1.2599308e+01   1.1905394e-03
   1.2639031e+01   1.1905394e-03
   1.2668823e+01   1.1905394e-03
   1.2718477e+01   1.1905394e-03
   1.2758200e+01   1.1905394e-03
   1.2817785e+01   1.1905394e-03
   1.2837647e+01   1.1905394e-03
   1.2927024e+01   2.3060772e-03
   1.3006470e+01   2.3060772e-03
   1.3095847e+01   2.3060772e-03
   1.3175293e+01   2.3060772e-03
   1.3254740e+01   2.3060772e-03
   1.3274601e+01   3.4216151e-03
   1.3314324e+01   4.5371529e-03
   1.3324255e+01   6.8122810e-02
   1.3324255e+01   1.6071245e-01
   1.3334186e+01   7.8837665e-03
   1.3334186e+01   1.3461456e-02
   1.3334186e+01   3.0194523e-02
   1.3334186e+01   3.8003288e-02
   1.3334186e+01   4.8043129e-02
   1.3334186e+01   5.6967432e-02
   1.3334186e+01   7.7047113e-02
   1.3334186e+01   1.7521444e-01
   1.3344117e+01   2.2385758e-02
   1.3344117e+01   8.4855878e-02
   1.3344117e+01   9.2664643e-02
   1.3344117e+01   1.0270448e-01
   1.3344117e+01   1.1051325e-01
   1.3344117e+01   1.4286385e-01
   1.3344117e+01   1.5290369e-01
   1.3344117e+01   1.8302321e-01
   1.3344117e+01   1.8971644e-01
   1.3354047e+01   1.1943755e-01
   1.3354047e+01   1.3059293e-01
   1.3354047e+01   1.3840169e-01
   1.3354047e+01   1.9975628e-01
   1.3354047e+01   2.0533397e-01
   1.3403701e+01   2.0533397e-01
   1.3542732e+01   2.0533397e-01
   1.3622179e+01   2.0533397e-01
   1.3661902e+01   2.0533397e-01
   1.3731417e+01   2.0756504e-01
   1.3751279e+01   2.0756504e-01
   1.3751279e+01   2.0310289e-01
   1.3761209e+01   1.9306305e-01
   1.3771140e+01   1.9083197e-01
   1.3781071e+01   1.8302321e-01
   1.3781071e+01   1.7075229e-01
   1.3781071e+01   1.2836185e-01
   1.3781071e+01   1.1497540e-01
   1.3781071e+01   1.0493556e-01
   1.3791002e+01   1.6517460e-01
   1.3791002e+01   1.5513476e-01
   1.3791002e+01   1.4844154e-01
   1.3791002e+01   1.3505508e-01
   1.3791002e+01   9.7126794e-02
   1.3791002e+01   9.0433567e-02
   1.3791002e+01   8.2624802e-02
   1.3791002e+01   7.2584962e-02
   1.3791002e+01   6.4776197e-02
   1.3791002e+01   5.2505280e-02
   1.3800933e+01   4.4696515e-02
   1.3810863e+01   3.6887751e-02
   1.3810863e+01   2.5732372e-02
   1.3810863e+01   1.6808069e-02
   1.3820794e+01   1.0114842e-02
   1.3840656e+01   6.7682286e-03
   1.3910171e+01   6.7682286e-03
   1.3999548e+01   6.7682286e-03
   1.4039271e+01   3.4656675e-02
   1.4039271e+01   4.6927591e-02
   1.4039271e+01   1.0047341e-01
   1.4039271e+01   1.1274432e-01
   1.4039271e+01   1.6740568e-01
   1.4039271e+01   1.7521444e-01
   1.4039271e+01   1.8525428e-01
   1.4039271e+01   1.9752520e-01
   1.4049202e+01   1.0114842e-02
   1.4049202e+01   2.2385758e-02
   1.4049202e+01   6.0314045e-02
   1.4049202e+01   1.2278416e-01
   1.4049202e+01   1.3059293e-01
   1.4049202e+01   1.4286385e-01
   1.4049202e+01   1.5736584e-01
   1.4049202e+01   2.0310289e-01
   1.4049202e+01   2.1314273e-01
   1.4059133e+01   7.7047113e-02
   1.4059133e+01   8.8202492e-02
   1.4059133e+01   2.2095150e-01
   1.4078995e+01   2.2764472e-01
   1.4118718e+01   2.2764472e-01
   1.4158441e+01   2.2764472e-01
   1.4208095e+01   2.3099134e-01
   1.4297472e+01   2.3099134e-01
   1.4317333e+01   2.3099134e-01
   1.4376918e+01   2.2987580e-01
   1.4446434e+01   2.2987580e-01
   1.4515949e+01   2.2987580e-01
   1.4595395e+01   2.2764472e-01
   1.4664911e+01   2.2764472e-01
   1.4764219e+01   2.2764472e-01
   1.4863526e+01   2.2764472e-01
   1.4942973e+01   2.2764472e-01
   1.5101865e+01   2.2764472e-01
   1.5191242e+01   2.2987580e-01
   1.5310412e+01   2.2987580e-01
   1.5369996e+01   2.2987580e-01
   1.5469304e+01   2.2987580e-01
   1.5558681e+01   2.2764472e-01
   1.5648058e+01   2.2764472e-01
   1.5757297e+01   2.2764472e-01
   1.5777159e+01   2.2764472e-01
   1.5985705e+01   2.2764472e-01
   1.6045290e+01   2.2541365e-01
   1.6094944e+01   2.2095150e-01
   1.6154528e+01   2.1760488e-01
   1.6214113e+01   2.1091165e-01
   1.6243905e+01   2.0756504e-01
   1.6283628e+01   2.0533397e-01
   1.6323352e+01   1.6517460e-01
   1.6323352e+01   1.5513476e-01
   1.6323352e+01   1.0047341e-01
   1.6323352e+01   9.4895719e-02
   1.6323352e+01   8.8202492e-02
   1.6333282e+01   1.9306305e-01
   1.6333282e+01   1.8525428e-01
   1.6333282e+01   1.7856106e-01
   1.6333282e+01   1.5067261e-01
   1.6333282e+01   1.4286385e-01
   1.6333282e+01   1.3728616e-01
   1.6333282e+01   1.1274432e-01
   1.6333282e+01   1.0716663e-01
   1.6333282e+01   8.4855878e-02
   1.6343213e+01   2.0087181e-01
   1.6343213e+01   1.3059293e-01
   1.6343213e+01   1.2501524e-01
   1.6343213e+01   1.1943755e-01
   1.6353144e+01   7.8162651e-02
   1.6353144e+01   7.0353886e-02
   1.6353144e+01   6.2545121e-02
   1.6353144e+01   5.6967432e-02
   1.6353144e+01   4.8043129e-02
   1.6353144e+01   3.9118826e-02
   1.6353144e+01   3.0194523e-02
   1.6353144e+01   2.4616834e-02
   1.6363075e+01   1.4576994e-02
   1.6382936e+01   4.5371529e-03
   1.6402798e+01   4.5371529e-03
   1.6452452e+01   6.7682286e-03
   1.6472313e+01   5.0274205e-02
   1.6472313e+01   6.0314045e-02
   1.6482244e+01   1.9039145e-02
   1.6482244e+01   2.7963448e-02
   1.6482244e+01   4.0234364e-02
   1.6482244e+01   7.0353886e-02
   1.6492175e+01   8.0393727e-02
   1.6502106e+01   9.4895719e-02
   1.6502106e+01   1.0270448e-01
   1.6512037e+01   1.1051325e-01
   1.6512037e+01   1.2055309e-01
   1.6512037e+01   1.3059293e-01
   1.6512037e+01   1.4286385e-01
   1.6512037e+01   1.5290369e-01
   1.6512037e+01   1.6294353e-01
   1.6512037e+01   1.7075229e-01
   1.6512037e+01   1.8302321e-01
   1.6512037e+01   1.9083197e-01
   1.6512037e+01   2.0087181e-01
   1.6512037e+01   2.0310289e-01
   1.6512037e+01   2.0533397e-01
   1.6581552e+01   2.0533397e-01
   1.6611344e+01   2.0533397e-01
   1.6651067e+01   2.0756504e-01
   1.6750375e+01   2.0756504e-01
   1.6809960e+01   2.0756504e-01
   1.6869545e+01   2.0756504e-01
   1.6889406e+01   2.0756504e-01
   1.6968853e+01   2.0756504e-01
   1.7028437e+01   2.0756504e-01
   1.7137676e+01   2.0756504e-01
   1.7157537e+01   2.0756504e-01
   1.7207191e+01   2.0756504e-01
   1.7286638e+01   2.0756504e-01
   1.7286638e+01   2.0756504e-01
   1.7296568e+01   2.0087181e-01
   1.7306499e+01   1.9752520e-01
   1.7306499e+01   1.9306305e-01
   1.7306499e+01   1.8748536e-01
   1.7306499e+01   1.8079213e-01
   1.7306499e+01   1.7298337e-01
   1.7306499e+01   1.6963675e-01
   1.7306499e+01   1.5848138e-01
   1.7306499e+01   1.5290369e-01
   1.7306499e+01   1.4286385e-01
   1.7306499e+01   1.4063277e-01
   1.7316430e+01   1.3505508e-01
   1.7316430e+01   1.2724632e-01
   1.7316430e+01   1.2055309e-01
   1.7316430e+01   1.1274432e-01
   1.7326361e+01   1.0716663e-01
   1.7326361e+01   4.0234364e-02
   1.7326361e+01   3.0194523e-02
   1.7326361e+01   1.7923607e-02
   1.7326361e+01   1.2345918e-02
   1.7336292e+01   9.8242332e-02
   1.7336292e+01   9.2664643e-02
   1.7336292e+01   8.4855878e-02
   1.7336292e+01   8.0393727e-02
   1.7336292e+01   7.4816037e-02
   1.7336292e+01   6.4776197e-02
   1.7336292e+01   5.5851894e-02
   1.7336292e+01   4.6927591e-02
   1.7336292e+01   6.7682286e-03
   1.7346222e+01   3.4216151e-03
   1.7366084e+01   2.3060772e-03
   1.7415738e+01   2.3060772e-03
   1.7465392e+01   2.3060772e-03
   1.7534907e+01   1.1905394e-03
   1.7594492e+01   1.1905394e-03
   1.7664007e+01   1.1905394e-03
   1.7763315e+01   2.3060772e-03
   1.7842761e+01   2.3060772e-03
   1.7902346e+01   4.5371529e-03
   1.7902346e+01   6.4776197e-02
   1.7902346e+01   8.0393727e-02
   1.7912277e+01   4.2465440e-02
   1.7912277e+01   5.2505280e-02
   1.7922208e+01   1.3461456e-02
   1.7922208e+01   2.0154683e-02
   1.7922208e+01   3.2425599e-02
   1.7922208e+01   9.2664643e-02
   1.7932139e+01   1.0270448e-01
   1.7932139e+01   1.5290369e-01
   1.7932139e+01   1.6294353e-01
   1.7932139e+01   1.6963675e-01
   1.7932139e+01   1.7744552e-01
   1.7942069e+01   1.1051325e-01
   1.7942069e+01   1.2836185e-01
   1.7942069e+01   1.3505508e-01
   1.7942069e+01   1.4732600e-01
   1.7942069e+01   1.7967660e-01
   1.8011585e+01   1.8079213e-01
   1.8081100e+01   1.8079213e-01
   1.8160547e+01   1.8079213e-01
   1.8230062e+01   1.8079213e-01
   1.8339301e+01   1.8079213e-01
   1.8448539e+01   1.8079213e-01
   1.8537916e+01   1.8079213e-01
   1.8637224e+01   1.8079213e-01
   1.8746463e+01   1.8079213e-01
   1.8845771e+01   1.7856106e-01
   1.8885204e+01   1.8078402e-01
   1.8964650e+01   1.8078402e-01
   1.9024235e+01   1.8189956e-01
   1.9063958e+01   1.8189956e-01
   1.9103681e+01   1.8189956e-01
   1.9153335e+01   1.8189956e-01
   1.9242712e+01   1.8189956e-01
   1.9322158e+01   1.8189956e-01
   1.9351951e+01   1.8189956e-01
   1.9411535e+01   1.8189956e-01
   1.9421466e+01   1.7855295e-01
   1.9441328e+01   1.7074418e-01
   1.9441328e+01   1.6181988e-01
   1.9441328e+01   1.5624219e-01
   1.9441328e+01   1.4620235e-01
   1.9441328e+01   1.4174020e-01
   1.9441328e+01   1.3170036e-01
   1.9451258e+01   1.2389159e-01
   1.9451258e+01   1.1831391e-01
   1.9451258e+01   1.0938960e-01
   1.9451258e+01   1.0158084e-01
   1.9451258e+01   9.3772073e-02
   1.9451258e+01   8.8194383e-02
   1.9451258e+01   8.5963308e-02
   1.9451258e+01   7.8154543e-02
   1.9451258e+01   7.3692391e-02
   1.9461189e+01   6.5883626e-02
   1.9461189e+01   6.1421475e-02
   1.9461189e+01   5.1381634e-02
   1.9481051e+01   7.9270080e-02
   1.9481051e+01   4.5803945e-02
   1.9500912e+01   3.5764104e-02
   1.9500912e+01   2.3493188e-02
   1.9540635e+01   1.1222272e-02
   1.9540635e+01   1.3453347e-02
   1.9540635e+01   3.7995180e-02
   1.9540635e+01   5.5843786e-02
   1.9550566e+01   7.3692391e-02
   1.9550566e+01   9.1540997e-02
   1.9560497e+01   1.0381191e-01
   1.9580359e+01   1.2166052e-01
   1.9580359e+01   1.3616251e-01
   1.9580359e+01   1.5178004e-01
   1.9580359e+01   1.7185972e-01
   1.9600220e+01   1.8413064e-01
   1.9699528e+01   1.8413064e-01
   1.9778974e+01   1.8413064e-01
   1.9878282e+01   1.8189956e-01
   1.9967659e+01   1.8078402e-01
   2.0027244e+01   1.6962865e-01
   2.0076898e+01   1.5847327e-01
   2.0126552e+01   1.4954896e-01
   2.0186136e+01   1.4174020e-01
   2.0245721e+01   1.3839359e-01
   2.0295375e+01   1.3616251e-01
   2.0364890e+01   1.3616251e-01
   2.0464198e+01   1.3616251e-01
   2.0533714e+01   1.3616251e-01
   2.0652883e+01   1.3616251e-01
   2.0772053e+01   1.3616251e-01
   2.0841568e+01   1.3616251e-01
   2.0960737e+01   1.3616251e-01
   2.1069976e+01   1.3616251e-01
   2.1169284e+01   1.3393144e-01
   2.1268592e+01   1.3616251e-01
   2.1407623e+01   1.3616251e-01
   2.1506931e+01   1.3616251e-01
   2.1596308e+01   1.3616251e-01
   2.1705546e+01   1.3393144e-01
   2.1804854e+01   1.3393144e-01
   2.1814785e+01   4.6919483e-02
   2.1824716e+01   1.3170036e-01
   2.1834646e+01   1.2166052e-01
   2.1834646e+01   1.1608283e-01
   2.1834646e+01   1.1050514e-01
   2.1834646e+01   1.0381191e-01
   2.1844577e+01   9.3772073e-02
   2.1844577e+01   8.3732232e-02
   2.1844577e+01   7.8154543e-02
   2.1844577e+01   6.5883626e-02
   2.1844577e+01   6.0305937e-02
   2.1844577e+01   3.9110718e-02
   2.1854508e+01   4.8035021e-02
   2.1854508e+01   2.1262112e-02
   2.1854508e+01   1.1222272e-02
   2.1864439e+01   4.1341794e-02
   2.1864439e+01   3.1301953e-02
   2.1884300e+01   5.6445825e-03
   2.1953816e+01   4.5290446e-03
   2.2072985e+01   2.2979689e-03
   2.2172293e+01   2.2979689e-03
   2.2182224e+01   5.6445825e-03
   2.2192155e+01   1.7915499e-02
   2.2202085e+01   2.7955339e-02
   2.2202085e+01   3.9110718e-02
   2.2202085e+01   5.1381634e-02
   2.2202085e+01   5.8074861e-02
   2.2212016e+01   7.5923467e-02
   2.2212016e+01   8.3732232e-02
   2.2212016e+01   9.6003148e-02
   2.2221947e+01   1.0938960e-01
   2.2221947e+01   1.2166052e-01
   2.2221947e+01   1.3616251e-01
   2.2221947e+01   1.4620235e-01
   2.2261670e+01   1.3950912e-01
   2.2311324e+01   1.3393144e-01
   2.2360978e+01   1.2612267e-01
   2.2410632e+01   1.2166052e-01
   2.2470217e+01   1.1385175e-01
   2.2509940e+01   1.1162068e-01
   2.2559594e+01   1.1162068e-01
   2.2619178e+01   1.1162068e-01
   2.2708555e+01   1.1162068e-01
   2.2728417e+01   1.1162068e-01
   2.2837656e+01   1.1162068e-01
   2.2907171e+01   1.1162068e-01
   2.2986617e+01   1.1162068e-01
   2.3066064e+01   1.1162068e-01
   2.3145510e+01   1.1050514e-01
   2.3234887e+01   1.1050514e-01
   2.3324264e+01   1.1050514e-01
   2.3413641e+01   1.1162068e-01
   2.3433503e+01   1.0827406e-01
   2.3433503e+01   4.9150559e-02
   2.3433503e+01   3.9110718e-02
   2.3443433e+01   1.0158084e-01
   2.3443433e+01   9.3772073e-02
   2.3443433e+01   8.8194383e-02
   2.3443433e+01   8.1501156e-02
   2.3443433e+01   3.0186415e-02
   2.3453364e+01   7.1461316e-02
   2.3453364e+01   6.5883626e-02
   2.3453364e+01   2.1262112e-02
   2.3463295e+01   5.3612710e-02
   2.3463295e+01   1.5684423e-02
   2.3473226e+01   7.8756582e-03
   2.3483156e+01   5.6445825e-03
   2.3503018e+01   4.5290446e-03
   2.3582464e+01   2.2979689e-03
   2.3661911e+01   2.2979689e-03
   2.3731426e+01   3.4135068e-03
   2.3810872e+01   3.4135068e-03
   2.3880388e+01   3.4135068e-03
   2.4009488e+01   3.4135068e-03
   2.4118727e+01   2.2979689e-03
   2.4188242e+01   2.2979689e-03
   2.4317342e+01   4.5290446e-03
   2.4317342e+01   1.3453347e-02
   2.4317342e+01   2.3493188e-02
   2.4337204e+01   3.9110718e-02
   2.4337204e+01   4.6919483e-02
   2.4337204e+01   6.1421475e-02
   2.4337204e+01   7.9270080e-02
   2.4347135e+01   8.9309921e-02
   2.4347135e+01   1.0604299e-01
   2.4347135e+01   1.4397128e-01
   2.4357065e+01   1.2389159e-01
   2.4357065e+01   1.5624219e-01
   2.4357065e+01   1.6628203e-01
   2.4357065e+01   1.7632187e-01
   2.4366996e+01   1.8636171e-01
   2.4386858e+01   2.2429000e-01
   2.4396789e+01   1.9640155e-01
   2.4396789e+01   2.1648124e-01
   2.4406719e+01   2.0421032e-01
   2.4466304e+01   2.2875215e-01
   2.4506027e+01   2.2652108e-01
   2.4506027e+01   2.2652108e-01
   2.4515958e+01   2.1648124e-01
   2.4515958e+01   2.1425016e-01
   2.4515958e+01   2.0421032e-01
   2.4515958e+01   1.9863263e-01
   2.4515958e+01   1.9082387e-01
   2.4515958e+01   1.8189956e-01
   2.4515958e+01   1.7855295e-01
   2.4515958e+01   1.6628203e-01
   2.4515958e+01   1.6070434e-01
   2.4515958e+01   1.5066450e-01
   2.4525889e+01   1.4174020e-01
   2.4535819e+01   1.3839359e-01
   2.4535819e+01   1.3058482e-01
   2.4535819e+01   1.1831391e-01
   2.4535819e+01   1.1050514e-01
   2.4545750e+01   1.0158084e-01
   2.4545750e+01   9.1540997e-02
   2.4545750e+01   8.3732232e-02
   2.4545750e+01   7.3692391e-02
   2.4545750e+01   6.1421475e-02
   2.4545750e+01   5.5843786e-02
   2.4555681e+01   4.6919483e-02
   2.4555681e+01   3.3533029e-02
   2.4555681e+01   2.3493188e-02
   2.4555681e+01   1.1222272e-02
   2.4555681e+01   1.1824311e-03
   2.4615266e+01   1.1824311e-03
   2.4674850e+01   1.1824311e-03
   2.4704643e+01   3.3533029e-02
   2.4704643e+01   4.9150559e-02
   2.4704643e+01   6.1421475e-02
   2.4704643e+01   7.5923467e-02
   2.4714574e+01   3.4135068e-03
   2.4714574e+01   2.1262112e-02
   2.4714574e+01   8.9309921e-02
   2.4714574e+01   1.0381191e-01
   2.4714574e+01   1.2389159e-01
   2.4734435e+01   1.3393144e-01
   2.4734435e+01   1.4620235e-01
   2.4734435e+01   1.6181988e-01
   2.4734435e+01   1.7409080e-01
   2.4734435e+01   1.8636171e-01
   2.4734435e+01   2.0197924e-01
   2.4734435e+01   2.1425016e-01
   2.4734435e+01   2.2875215e-01
   2.4734435e+01   2.3432984e-01
   2.4794020e+01   2.3432984e-01
   2.4863535e+01   2.3432984e-01
   2.4942982e+01   2.3656092e-01
   2.4992636e+01   2.3656092e-01
   2.5012497e+01   2.2652108e-01
   2.5012497e+01   2.1648124e-01
   2.5012497e+01   1.9193940e-01
   2.5012497e+01   1.8413064e-01
   2.5012497e+01   1.7185972e-01
   2.5022428e+01   2.0867247e-01
   2.5022428e+01   2.0197924e-01
   2.5032359e+01   2.0867247e-01
   2.5032359e+01   1.5958881e-01
   2.5032359e+01   1.4620235e-01
   2.5032359e+01   1.3393144e-01
   2.5032359e+01   1.2389159e-01
   2.5032359e+01   1.1608283e-01
   2.5032359e+01   1.0604299e-01
   2.5032359e+01   9.6003148e-02
   2.5032359e+01   8.5963308e-02
   2.5032359e+01   8.1501156e-02
   2.5032359e+01   7.1461316e-02
   2.5032359e+01   6.5883626e-02
   2.5032359e+01   5.5843786e-02
   2.5032359e+01   4.9150559e-02
   2.5032359e+01   3.7995180e-02
   2.5032359e+01   2.9070877e-02
   2.5052220e+01   1.9031037e-02
   2.5052220e+01   1.1222272e-02
   2.5062151e+01   5.6445825e-03
   2.5072082e+01   4.5290446e-03
   2.5141597e+01   4.5290446e-03
   2.5211113e+01   4.5290446e-03
   2.5340213e+01   4.5290446e-03
   2.5399798e+01   4.5290446e-03
   2.5509036e+01   4.5290446e-03
   2.5578552e+01   5.6445825e-03
   2.5687790e+01   5.6445825e-03
   2.5806960e+01   4.5290446e-03
   2.5936060e+01   3.4135068e-03
   2.6035368e+01   2.2979689e-03
   2.6174399e+01   3.4135068e-03
   2.6214122e+01   3.4135068e-03
   2.6304845e+01   2.2959419e-03
   2.6394222e+01   2.2959419e-03
   2.6493530e+01   2.2959419e-03
   2.6572976e+01   4.5270176e-03
   2.6652423e+01   4.5270176e-03
   2.6682215e+01   1.3451320e-02
   2.6682215e+01   2.5722237e-02
   2.6682215e+01   3.4646539e-02
   2.6692146e+01   4.3570842e-02
   2.6692146e+01   5.3610683e-02
   2.6692146e+01   6.3650524e-02
   2.6692146e+01   7.3690364e-02
   2.6692146e+01   8.1499129e-02
   2.6692146e+01   9.1538970e-02
   2.6702076e+01   1.0715650e-01
   2.6712007e+01   1.2165849e-01
   2.6721938e+01   1.3727602e-01
   2.6741800e+01   1.3950710e-01
   2.6781523e+01   1.3169833e-01
   2.6811315e+01   1.2723618e-01
   2.6851038e+01   1.2165849e-01
   2.6920554e+01   1.1831188e-01
   2.6970208e+01   1.1831188e-01
   2.6970208e+01   1.0938758e-01
