# Supplementary material for: Tire-road friction estimation and traction control strategy for motorized electric vehicle
Source: PLoS One. 2017 Jun 29;12(6):e0179526. doi: 10.1371/journal.pone.0179526 (PMC5491023; doi:10.1371/journal.pone.0179526)
Supplement: S1 File — (ZIP) [file pone.0179526.s001.zip › S1_File/Fig18Output by road identifier_skid_slip.txt]

   1.2529772e+01   6.2352213e-05
   1.2589316e+01   6.2352213e-05
   1.2589316e+01   6.2352213e-05
   1.2658784e+01   6.2352213e-05
   1.2668708e+01   6.2352213e-05
   1.2738176e+01   6.2352213e-05
   1.2767948e+01   6.2352213e-05
   1.2847340e+01   6.2352213e-05
   1.2877111e+01   6.2352213e-05
   1.2896959e+01   6.2352213e-05
   1.2946579e+01   2.9418000e-01
   1.2946579e+01   3.4810157e-01
   1.2946579e+01   3.7751333e-01
   1.2946579e+01   8.0398392e-01
   1.2946579e+01   8.3339569e-01
   1.2946579e+01   9.0202314e-01
   1.2956503e+01   4.9643130e-03
   1.2956503e+01   4.9081960e-02
   1.2956503e+01   8.8297646e-02
   1.2956503e+01   1.2261137e-01
   1.2956503e+01   1.5692510e-01
   1.2956503e+01   1.9123882e-01
   1.2956503e+01   2.2065059e-01
   1.2956503e+01   2.5986627e-01
   1.2956503e+01   4.2163098e-01
   1.2956503e+01   5.8339569e-01
   1.2956503e+01   6.2751333e-01
   1.2956503e+01   6.5692510e-01
   1.2956503e+01   6.8143490e-01
   1.2956503e+01   7.1084667e-01
   1.2956503e+01   7.5986627e-01
   1.2956503e+01   8.6280745e-01
   1.2966427e+01   4.6084667e-01
   1.2966427e+01   5.2457216e-01
   1.2966427e+01   5.5888588e-01
   1.2966427e+01   9.3143490e-01
   1.2966427e+01   9.7065059e-01
   1.2966427e+01   9.9516039e-01
   1.2966427e+01   1.0196702e+00
   1.2976351e+01   4.8535647e-01
   1.3006123e+01   1.0196702e+00
   1.3045819e+01   1.0196702e+00
   1.3085515e+01   1.0196702e+00
   1.3105363e+01   1.0196702e+00
   1.3164907e+01   1.0196702e+00
   1.3184755e+01   1.0196702e+00
   1.3244299e+01   1.0196702e+00
   1.3283995e+01   1.0196702e+00
   1.3323691e+01   1.0196702e+00
   1.3333615e+01   9.9025843e-01
   1.3343539e+01   9.7555255e-01
   1.3353463e+01   9.5104274e-01
   1.3353463e+01   9.2163098e-01
   1.3353463e+01   8.8731725e-01
   1.3353463e+01   8.6770941e-01
   1.3353463e+01   8.4319961e-01
   1.3353463e+01   8.2359176e-01
   1.3353463e+01   7.9908196e-01
   1.3353463e+01   7.6967020e-01
   1.3353463e+01   7.4516039e-01
   1.3353463e+01   7.1574863e-01
   1.3353463e+01   6.9123882e-01
   1.3353463e+01   6.8633686e-01
   1.3353463e+01   6.6182706e-01
   1.3353463e+01   6.2751333e-01
   1.3353463e+01   6.1280745e-01
   1.3363387e+01   5.7849372e-01
   1.3363387e+01   5.7359176e-01
   1.3363387e+01   5.4908196e-01
   1.3363387e+01   5.1476823e-01
   1.3363387e+01   4.9516039e-01
   1.3363387e+01   4.6574863e-01
   1.3373311e+01   4.5594471e-01
   1.3373311e+01   4.2163098e-01
   1.3383235e+01   3.8731725e-01
   1.3383235e+01   3.6280745e-01
   1.3383235e+01   3.4810157e-01
   1.3383235e+01   3.1868980e-01
   1.3383235e+01   2.9418000e-01
   1.3383235e+01   2.5496431e-01
   1.3383235e+01   2.2555255e-01
   1.3383235e+01   6.8689803e-02
   1.3393159e+01   1.8633686e-01
   1.3393159e+01   1.5692510e-01
   1.3393159e+01   1.1280745e-01
   1.3393159e+01   9.3199607e-02
   1.3393159e+01   3.4376078e-02
   1.3393159e+01   1.4768235e-02
   1.3442779e+01   1.4768235e-02
   1.3462627e+01   1.4768235e-02
   1.3542019e+01   1.4768235e-02
   1.3611487e+01   4.9643130e-03
   1.3680954e+01   4.9643130e-03
   1.3730574e+01   4.9643130e-03
   1.3770270e+01   4.9643130e-03
   1.3770270e+01   4.9081960e-02
   1.3770270e+01   7.8493725e-02
   1.3770270e+01   1.3241529e-01
   1.3780194e+01   1.8633686e-01
   1.3780194e+01   2.2065059e-01
   1.3780194e+01   2.5496431e-01
   1.3790118e+01   3.1868980e-01
   1.3790118e+01   3.5300353e-01
   1.3790118e+01   4.9516039e-01
   1.3790118e+01   5.3927804e-01
   1.3790118e+01   5.8339569e-01
   1.3800042e+01   4.0692510e-01
   1.3800042e+01   4.4614078e-01
   1.3800042e+01   6.1280745e-01
   1.3809966e+01   6.4221921e-01
   1.3809966e+01   6.8143490e-01
   1.3819890e+01   7.1574863e-01
   1.3819890e+01   7.4516039e-01
   1.3829814e+01   7.8927804e-01
   1.3829814e+01   8.2359176e-01
   1.3829814e+01   8.6770941e-01
   1.3829814e+01   9.2653294e-01
   1.3829814e+01   9.7065059e-01
   1.3849662e+01   1.0098663e+00
   1.3889358e+01   1.0147682e+00
   1.3938978e+01   1.0098663e+00
   1.4028294e+01   1.0098663e+00
   1.4038218e+01   9.8045451e-01
   1.4038218e+01   7.7947412e-01
   1.4038218e+01   7.5986627e-01
   1.4038218e+01   7.3535647e-01
   1.4038218e+01   3.1868980e-01
   1.4038218e+01   2.7457216e-01
   1.4048142e+01   9.5594471e-01
   1.4048142e+01   9.3143490e-01
   1.4048142e+01   8.8731725e-01
   1.4048142e+01   8.6280745e-01
   1.4048142e+01   8.4319961e-01
   1.4048142e+01   8.1378784e-01
   1.4048142e+01   7.1574863e-01
   1.4048142e+01   6.6672902e-01
   1.4048142e+01   6.2751333e-01
   1.4048142e+01   5.9810157e-01
   1.4048142e+01   5.5398392e-01
   1.4048142e+01   5.0986627e-01
   1.4048142e+01   4.6084667e-01
   1.4048142e+01   4.3633686e-01
   1.4048142e+01   3.9712118e-01
   1.4048142e+01   3.5790549e-01
   1.4058066e+01   2.3045451e-01
   1.4067990e+01   2.5986627e-01
   1.4067990e+01   2.0104274e-01
   1.4067990e+01   1.6672902e-01
   1.4077914e+01   1.3241529e-01
   1.4087838e+01   9.3199607e-02
   1.4087838e+01   6.8689803e-02
   1.4087838e+01   3.4376078e-02
   1.4107686e+01   4.9643130e-03
   1.4157306e+01   1.4768235e-02
   1.4216850e+01   1.4768235e-02
   1.4286318e+01   1.4768235e-02
   1.4345862e+01   4.9643130e-03
   1.4405405e+01   4.9643130e-03
   1.4455025e+01   4.9643130e-03
   1.4534417e+01   4.9643130e-03
   1.4613809e+01   4.9643130e-03
   1.4673353e+01   6.2352213e-05
   1.4782517e+01  -9.7415694e-03
   1.4871833e+01   6.2352213e-05
   1.4891681e+01   6.2352213e-05
   1.4990921e+01   6.2352213e-05
   1.5060389e+01   6.2352213e-05
   1.5139780e+01   6.2352213e-05
   1.5229096e+01   6.2352213e-05
   1.5318412e+01   6.2352213e-05
   1.5407728e+01   6.2352213e-05
   1.5526816e+01   6.2352213e-05
   1.5626056e+01   6.2352213e-05
   1.5705448e+01   6.2352213e-05
   1.5804688e+01   4.9643130e-03
   1.5884079e+01   4.9643130e-03
   1.5983319e+01   4.9643130e-03
   1.6102407e+01   4.9643130e-03
   1.6231419e+01   4.9643130e-03
   1.6330659e+01   4.9643130e-03
   1.6340583e+01   2.5496431e-01
   1.6340583e+01   2.9908196e-01
   1.6340583e+01   3.2849372e-01
   1.6340583e+01   3.6770941e-01
   1.6340583e+01   5.4908196e-01
   1.6340583e+01   6.0300353e-01
   1.6340583e+01   6.4712118e-01
   1.6350507e+01   4.9081960e-02
   1.6350507e+01   9.3199607e-02
   1.6350507e+01   1.3731725e-01
   1.6350507e+01   2.0594471e-01
   1.6350507e+01   3.9221921e-01
   1.6350507e+01   4.6084667e-01
   1.6350507e+01   4.9516039e-01
   1.6360431e+01   6.9123882e-01
   1.6370355e+01   7.3045451e-01
   1.6370355e+01   7.5986627e-01
   1.6370355e+01   8.0398392e-01
   1.6370355e+01   8.4319961e-01
   1.6370355e+01   8.8731725e-01
   1.6370355e+01   9.4614078e-01
   1.6370355e+01   9.7555255e-01
   1.6370355e+01   1.0196702e+00
   1.6429899e+01   1.0147682e+00
   1.6449747e+01   1.0147682e+00
   1.6469595e+01   1.0098663e+00
   1.6469595e+01   9.7555255e-01
   1.6469595e+01   9.5104274e-01
   1.6489443e+01   9.0202314e-01
   1.6489443e+01   8.6770941e-01
   1.6489443e+01   8.4319961e-01
   1.6499367e+01   8.1378784e-01
   1.6509291e+01   7.7947412e-01
   1.6509291e+01   7.5006235e-01
   1.6509291e+01   7.3045451e-01
   1.6519215e+01   6.9123882e-01
   1.6519215e+01   6.4712118e-01
   1.6519215e+01   6.2261137e-01
   1.6519215e+01   5.9810157e-01
   1.6519215e+01   5.5888588e-01
   1.6519215e+01   5.3927804e-01
   1.6519215e+01   4.9516039e-01
   1.6519215e+01   4.7065059e-01
   1.6519215e+01   4.4123882e-01
   1.6519215e+01   4.1672902e-01
   1.6519215e+01   3.9712118e-01
   1.6519215e+01   3.6770941e-01
   1.6529139e+01   3.1378784e-01
   1.6529139e+01   2.3535647e-01
   1.6529139e+01   2.0594471e-01
   1.6529139e+01   1.5692510e-01
   1.6529139e+01   1.2261137e-01
   1.6539063e+01   2.9908196e-01
   1.6539063e+01   2.6476823e-01
   1.6539063e+01   8.8297646e-02
   1.6539063e+01   4.9081960e-02
   1.6539063e+01   3.4376078e-02
   1.6548987e+01   2.4572156e-02
   1.6548987e+01   4.9643130e-03
   1.6638302e+01   4.9643130e-03
   1.6668074e+01   4.9643130e-03
   1.6777238e+01   4.9643130e-03
   1.6856630e+01   4.9643130e-03
   1.6955870e+01   4.9643130e-03
   1.7015414e+01   4.9643130e-03
   1.7094806e+01   4.9643130e-03
   1.7174198e+01   4.9643130e-03
   1.7243666e+01   4.9643130e-03
   1.7293286e+01   1.4768235e-02
   1.7303210e+01   3.4376078e-02
   1.7323058e+01   9.3199607e-02
   1.7323058e+01   4.0692510e-01
   1.7323058e+01   4.4123882e-01
   1.7323058e+01   4.7555255e-01
   1.7332982e+01   1.2261137e-01
   1.7332982e+01   1.5692510e-01
   1.7332982e+01   2.0594471e-01
   1.7332982e+01   2.3535647e-01
   1.7332982e+01   5.1476823e-01
   1.7332982e+01   5.2947412e-01
   1.7332982e+01   5.5888588e-01
   1.7342906e+01   2.7457216e-01
   1.7342906e+01   3.1868980e-01
   1.7342906e+01   3.7261137e-01
   1.7342906e+01   6.0300353e-01
   1.7342906e+01   7.3535647e-01
   1.7352829e+01   6.2751333e-01
   1.7352829e+01   6.6672902e-01
   1.7352829e+01   6.9123882e-01
   1.7352829e+01   7.5986627e-01
   1.7352829e+01   7.8927804e-01
   1.7352829e+01   8.3339569e-01
   1.7352829e+01   8.5790549e-01
   1.7352829e+01   8.8731725e-01
   1.7352829e+01   9.1182706e-01
   1.7352829e+01   9.5104274e-01
   1.7352829e+01   9.8045451e-01
   1.7352829e+01   1.0000624e+00
   1.7392525e+01   1.0098663e+00
   1.7452069e+01   1.0098663e+00
   1.7511613e+01   1.0098663e+00
   1.7581081e+01   1.0098663e+00
   1.7660473e+01   1.0147682e+00
   1.7720017e+01   1.0147682e+00
   1.7769637e+01   1.0147682e+00
   1.7839105e+01   1.0147682e+00
   1.7878801e+01   1.0098663e+00
   1.7908573e+01   1.0000624e+00
   1.7918497e+01   5.3927804e-01
   1.7918497e+01   5.1476823e-01
   1.7918497e+01   4.8535647e-01
   1.7918497e+01   4.4614078e-01
   1.7918497e+01   4.1672902e-01
   1.7928421e+01   9.7555255e-01
   1.7928421e+01   9.7065059e-01
   1.7928421e+01   9.3143490e-01
   1.7928421e+01   9.0692510e-01
   1.7928421e+01   8.8731725e-01
   1.7928421e+01   8.5790549e-01
   1.7928421e+01   8.3339569e-01
   1.7928421e+01   8.0398392e-01
   1.7928421e+01   7.7947412e-01
   1.7928421e+01   6.3731725e-01
   1.7928421e+01   5.9810157e-01
   1.7928421e+01   5.8339569e-01
   1.7928421e+01   3.7261137e-01
   1.7928421e+01   3.5790549e-01
   1.7928421e+01   3.0888588e-01
   1.7938345e+01   7.5006235e-01
   1.7938345e+01   6.6672902e-01
   1.7938345e+01   2.8437608e-01
   1.7938345e+01   2.4516039e-01
   1.7938345e+01   2.1084667e-01
   1.7938345e+01   1.8143490e-01
   1.7938345e+01   1.3731725e-01
   1.7938345e+01   1.0300353e-01
   1.7938345e+01   6.8689803e-02
   1.7948269e+01   7.0104274e-01
   1.7948269e+01   4.9081960e-02
   1.7968117e+01   2.4572156e-02
   1.7978041e+01   2.4572156e-02
   1.8037585e+01   1.4768235e-02
   1.8107052e+01   1.4768235e-02
   1.8166596e+01   1.4768235e-02
   1.8245988e+01   4.9643130e-03
   1.8255912e+01   4.9643130e-03
   1.8335304e+01   1.4768235e-02
   1.8464316e+01   1.4768235e-02
   1.8533784e+01   1.4768235e-02
   1.8633024e+01   1.4768235e-02
   1.8722340e+01   1.4768235e-02
   1.8811656e+01   1.4768235e-02
   1.8871199e+01   4.9643130e-03
   1.8910895e+01   4.9643130e-03
   1.8956691e+01   4.9643130e-03
   1.9006311e+01   4.9643130e-03
   1.9085702e+01   4.9643130e-03
   1.9125398e+01   4.9643130e-03
   1.9184942e+01   4.9643130e-03
   1.9313954e+01   1.4768235e-02
   1.9373498e+01   1.4768235e-02
   1.9423118e+01   1.4768235e-02
   1.9442966e+01   5.8885882e-02
   1.9452890e+01   4.6084667e-01
   1.9462814e+01   9.3199607e-02
   1.9462814e+01   1.8633686e-01
   1.9462814e+01   2.3045451e-01
   1.9462814e+01   3.4810157e-01
   1.9462814e+01   4.0692510e-01
   1.9462814e+01   5.0496431e-01
   1.9472738e+01   1.3731725e-01
   1.9472738e+01   2.9418000e-01
   1.9472738e+01   5.5398392e-01
   1.9472738e+01   5.7849372e-01
   1.9482662e+01   6.4712118e-01
   1.9492586e+01   6.8633686e-01
   1.9492586e+01   7.3535647e-01
   1.9492586e+01   7.9908196e-01
   1.9492586e+01   8.3829765e-01
   1.9492586e+01   8.9221921e-01
   1.9502510e+01   9.5594471e-01
   1.9512434e+01   1.0000624e+00
   1.9542206e+01   1.0098663e+00
   1.9562054e+01   9.9025843e-01
   1.9562054e+01   9.5594471e-01
   1.9571978e+01   9.2653294e-01
   1.9571978e+01   8.8731725e-01
   1.9571978e+01   8.4319961e-01
   1.9571978e+01   7.9418000e-01
   1.9571978e+01   7.5496431e-01
   1.9571978e+01   7.0594471e-01
   1.9571978e+01   6.7163098e-01
   1.9571978e+01   6.1280745e-01
   1.9571978e+01   5.5888588e-01
   1.9571978e+01   5.0986627e-01
   1.9571978e+01   4.5594471e-01
   1.9571978e+01   4.2653294e-01
   1.9571978e+01   3.7751333e-01
   1.9571978e+01   3.5300353e-01
   1.9571978e+01   3.1378784e-01
   1.9571978e+01   2.7947412e-01
   1.9571978e+01   2.4516039e-01
   1.9571978e+01   2.0594471e-01
   1.9571978e+01   1.8143490e-01
   1.9581902e+01   1.4712118e-01
   1.9591826e+01   1.1280745e-01
   1.9591826e+01   7.8493725e-02
   1.9601750e+01   5.8885882e-02
   1.9611674e+01   3.4376078e-02
   1.9611674e+01   2.4572156e-02
   1.9700990e+01   1.4768235e-02
   1.9810153e+01   1.4768235e-02
   1.9889545e+01   1.4768235e-02
   1.9959013e+01   1.4768235e-02
   2.0028481e+01   4.9643130e-03
   2.0107873e+01   4.9643130e-03
   2.0207113e+01   1.4768235e-02
   2.0266657e+01   1.4768235e-02
   2.0405593e+01   1.4768235e-02
   2.0514756e+01   1.4768235e-02
   2.0594148e+01   1.4768235e-02
   2.0663616e+01   1.4768235e-02
   2.0762856e+01   4.9643130e-03
   2.0862096e+01   4.9643130e-03
   2.0941488e+01   4.9643130e-03
   2.1040728e+01   4.9643130e-03
   2.1149892e+01   4.9643130e-03
   2.1259055e+01   4.9643130e-03
   2.1338447e+01   1.4768235e-02
   2.1427763e+01   1.4768235e-02
   2.1536927e+01   1.4768235e-02
   2.1646091e+01   1.4768235e-02
   2.1735407e+01   1.4768235e-02
   2.1775103e+01   1.4768235e-02
   2.1814799e+01   6.5692510e-01
   2.1824723e+01   3.4376078e-02
   2.1824723e+01   3.5790549e-01
   2.1824723e+01   4.0692510e-01
   2.1824723e+01   4.3633686e-01
   2.1824723e+01   4.9516039e-01
   2.1834647e+01   6.8689803e-02
   2.1834647e+01   1.0300353e-01
   2.1834647e+01   1.3731725e-01
   2.1834647e+01   1.7653294e-01
   2.1834647e+01   2.0594471e-01
   2.1834647e+01   3.0888588e-01
   2.1834647e+01   5.2947412e-01
   2.1834647e+01   5.7849372e-01
   2.1834647e+01   6.0300353e-01
   2.1844571e+01   2.5006235e-01
   2.1844571e+01   7.0104274e-01
   2.1844571e+01   7.2555255e-01
   2.1844571e+01   7.5006235e-01
   2.1844571e+01   7.7947412e-01
   2.1844571e+01   8.3339569e-01
   2.1844571e+01   8.6280745e-01
   2.1844571e+01   9.1182706e-01
   2.1844571e+01   9.5104274e-01
   2.1844571e+01   9.9516039e-01
   2.1854495e+01   1.0147682e+00
   2.1923963e+01   1.0147682e+00
   2.1963659e+01   1.0147682e+00
   2.2082746e+01   1.0196702e+00
   2.2172062e+01   1.0196702e+00
   2.2191910e+01   1.0000624e+00
   2.2201834e+01   9.5594471e-01
   2.2201834e+01   9.1182706e-01
   2.2201834e+01   8.6280745e-01
   2.2201834e+01   7.1574863e-01
   2.2201834e+01   6.8143490e-01
   2.2201834e+01   6.4221921e-01
   2.2201834e+01   6.0300353e-01
   2.2201834e+01   5.5888588e-01
   2.2201834e+01   5.1476823e-01
   2.2201834e+01   4.8535647e-01
   2.2211758e+01   4.5104274e-01
   2.2221682e+01   8.1378784e-01
   2.2221682e+01   7.5986627e-01
   2.2221682e+01   4.1182706e-01
   2.2221682e+01   3.7751333e-01
   2.2221682e+01   3.2849372e-01
   2.2221682e+01   2.8927804e-01
   2.2221682e+01   2.4025843e-01
   2.2221682e+01   1.9123882e-01
   2.2231606e+01   1.4712118e-01
   2.2241530e+01   9.3199607e-02
   2.2251454e+01   4.9081960e-02
   2.2251454e+01   2.4572156e-02
   2.2271302e+01   1.4768235e-02
   2.2330846e+01   4.9643130e-03
   2.2430086e+01   4.9643130e-03
   2.2489630e+01   4.9643130e-03
   2.2569022e+01   1.4768235e-02
   2.2678186e+01   1.4768235e-02
   2.2747653e+01   1.4768235e-02
   2.2896513e+01   4.9643130e-03
   2.2956057e+01   4.9643130e-03
   2.3035449e+01   4.9643130e-03
   2.3164461e+01   4.9643130e-03
   2.3243853e+01   4.9643130e-03
   2.3343093e+01   4.9643130e-03
   2.3412561e+01   1.4768235e-02
   2.3442333e+01   3.9712118e-01
   2.3442333e+01   4.4614078e-01
   2.3442333e+01   4.9025843e-01
   2.3442333e+01   5.1476823e-01
   2.3452257e+01   3.5790549e-01
   2.3462181e+01   1.1280745e-01
   2.3462181e+01   1.6672902e-01
   2.3462181e+01   2.5986627e-01
   2.3462181e+01   3.0398392e-01
   2.3462181e+01   5.7849372e-01
   2.3472105e+01   2.0104274e-01
   2.3472105e+01   7.1084667e-01
   2.3472105e+01   7.3535647e-01
   2.3472105e+01   7.8927804e-01
   2.3472105e+01   8.2359176e-01
   2.3472105e+01   8.5790549e-01
   2.3472105e+01   9.0202314e-01
   2.3472105e+01   9.3633686e-01
   2.3472105e+01   9.7555255e-01
   2.3472105e+01   1.0000624e+00
   2.3472105e+01   1.0147682e+00
   2.3482029e+01   6.2751333e-01
   2.3491952e+01   6.8143490e-01
   2.3531648e+01   1.0098663e+00
   2.3660660e+01   1.0098663e+00
   2.3779748e+01   1.0098663e+00
   2.3878988e+01   1.0098663e+00
   2.3978228e+01   1.0098663e+00
   2.4097316e+01   1.0000624e+00
   2.4266023e+01   1.0000624e+00
   2.4295795e+01   1.0000624e+00
   2.4345415e+01   9.9516039e-01
   2.4345415e+01   9.4614078e-01
   2.4345415e+01   9.0692510e-01
   2.4355339e+01   8.8241529e-01
   2.4365263e+01   8.2359176e-01
   2.4365263e+01   6.2751333e-01
   2.4365263e+01   6.0300353e-01
   2.4365263e+01   4.2163098e-01
   2.4375187e+01   5.6868980e-01
   2.4375187e+01   5.2457216e-01
   2.4375187e+01   4.7065059e-01
   2.4375187e+01   3.9221921e-01
   2.4375187e+01   3.6280745e-01
   2.4385111e+01   7.8927804e-01
   2.4385111e+01   3.0398392e-01
   2.4385111e+01   2.5986627e-01
   2.4395035e+01   7.3535647e-01
   2.4395035e+01   7.0104274e-01
   2.4395035e+01   1.9614078e-01
   2.4395035e+01   1.4712118e-01
   2.4395035e+01   7.8493725e-02
   2.4404959e+01   6.5692510e-01
   2.4404959e+01   1.4768235e-02
   2.4464503e+01   1.4768235e-02
   2.4494275e+01   8.8297646e-02
   2.4494275e+01   1.3731725e-01
   2.4504199e+01   2.2555255e-01
   2.4514123e+01   2.9418000e-01
   2.4514123e+01   3.3339569e-01
   2.4514123e+01   3.8731725e-01
   2.4524047e+01   4.3143490e-01
   2.4524047e+01   5.1476823e-01
   2.4524047e+01   5.8339569e-01
   2.4533971e+01   6.4712118e-01
   2.4543895e+01   7.0104274e-01
   2.4543895e+01   7.5496431e-01
   2.4543895e+01   7.9908196e-01
   2.4543895e+01   8.4810157e-01
   2.4543895e+01   9.2163098e-01
   2.4543895e+01   9.7065059e-01
   2.4543895e+01   1.0000624e+00
   2.4573667e+01   1.0000624e+00
   2.4653059e+01   1.0098663e+00
   2.4702679e+01   1.0000624e+00
   2.4702679e+01   9.3143490e-01
   2.4702679e+01   9.1182706e-01
   2.4702679e+01   8.7751333e-01
   2.4702679e+01   8.4319961e-01
   2.4702679e+01   7.9908196e-01
   2.4702679e+01   7.7457216e-01
   2.4702679e+01   7.3535647e-01
   2.4702679e+01   7.1574863e-01
   2.4702679e+01   7.0104274e-01
   2.4702679e+01   4.6084667e-01
   2.4702679e+01   4.1672902e-01
   2.4702679e+01   3.7751333e-01
   2.4712603e+01   9.7555255e-01
   2.4712603e+01   9.5104274e-01
   2.4712603e+01   6.7163098e-01
   2.4712603e+01   6.3731725e-01
   2.4712603e+01   6.0300353e-01
   2.4712603e+01   5.6868980e-01
   2.4712603e+01   5.2947412e-01
   2.4712603e+01   4.9516039e-01
   2.4712603e+01   3.5300353e-01
   2.4722527e+01   3.1378784e-01
   2.4722527e+01   2.7457216e-01
   2.4722527e+01   2.3045451e-01
   2.4722527e+01   2.0104274e-01
   2.4722527e+01   1.5692510e-01
   2.4722527e+01   1.1280745e-01
   2.4732451e+01   9.3199607e-02
   2.4742375e+01   1.4768235e-02
   2.4752299e+01   4.9081960e-02
   2.4841615e+01   4.9643130e-03
   2.4891235e+01   4.9643130e-03
   2.4970627e+01   6.2352213e-05
   2.4980551e+01   6.2352213e-05
   2.4990474e+01   2.2555255e-01
   2.4990474e+01   2.5986627e-01
   2.4990474e+01   3.0398392e-01
   2.4990474e+01   3.5300353e-01
   2.5000398e+01   2.4572156e-02
   2.5000398e+01   1.0300353e-01
   2.5000398e+01   1.3731725e-01
   2.5000398e+01   1.7653294e-01
   2.5000398e+01   3.9712118e-01
   2.5020246e+01   4.3633686e-01
   2.5020246e+01   6.2261137e-01
   2.5020246e+01   6.6182706e-01
   2.5030170e+01   6.8689803e-02
   2.5030170e+01   4.7065059e-01
   2.5030170e+01   5.1476823e-01
   2.5030170e+01   5.5398392e-01
   2.5030170e+01   7.1574863e-01
   2.5030170e+01   7.7947412e-01
   2.5030170e+01   8.3339569e-01
   2.5030170e+01   8.8731725e-01
   2.5040094e+01   9.5104274e-01
   2.5050018e+01   1.0000624e+00
   2.5059942e+01   1.0147682e+00
   2.5149258e+01   1.0147682e+00
   2.5248498e+01   1.0147682e+00
   2.5357662e+01   1.0147682e+00
   2.5496598e+01   1.0098663e+00
   2.5585914e+01   1.0098663e+00
   2.5754621e+01   1.0098663e+00
   2.5838894e+01   1.0098440e+00
   2.5918285e+01   1.0098440e+00
   2.5957981e+01   1.0098440e+00
   2.6047297e+01   1.0098440e+00
   2.6146537e+01   1.0098440e+00
   2.6255701e+01   1.0000401e+00
   2.6394637e+01   9.9513812e-01
   2.6483953e+01   1.0000401e+00
   2.6543497e+01   1.0000401e+00
   2.6652660e+01   1.0000401e+00
   2.6652660e+01   9.4611851e-01
   2.6652660e+01   9.2160871e-01
   2.6662584e+01   1.0000401e+00
   2.6662584e+01   9.7553028e-01
   2.6672508e+01   8.8239302e-01
   2.6682432e+01   6.8631459e-01
   2.6682432e+01   6.5690283e-01
   2.6682432e+01   5.9317734e-01
   2.6682432e+01   5.5886361e-01
   2.6682432e+01   5.1474597e-01
   2.6682432e+01   4.8533420e-01
   2.6682432e+01   4.4611851e-01
   2.6682432e+01   3.8729499e-01
   2.6682432e+01   3.4317734e-01
   2.6692356e+01   7.7454989e-01
   2.6692356e+01   7.3043224e-01
   2.6692356e+01   2.9415773e-01
   2.6692356e+01   2.5004008e-01
   2.6692356e+01   2.0592244e-01
   2.6692356e+01   1.5200087e-01
   2.6692356e+01   7.8471456e-02
   2.6692356e+01   3.4353809e-02
   2.6702280e+01   8.5298126e-01
   2.6702280e+01   8.1376557e-01
   2.6702280e+01   2.4549887e-02
   2.6702280e+01   1.9647927e-02
   2.6732052e+01   9.8440051e-03
   2.6791596e+01   4.0083565e-05
   2.6870988e+01   4.0083565e-05
   2.6910684e+01  -9.7638380e-03
   2.6950380e+01  -9.7638380e-03
