# Supplementary material for: Tire-road friction estimation and traction control strategy for motorized electric vehicle
Source: PLoS One. 2017 Jun 29;12(6):e0179526. doi: 10.1371/journal.pone.0179526 (PMC5491023; doi:10.1371/journal.pone.0179526)
Supplement: S1 File — (ZIP) [file pone.0179526.s001.zip › S1_File/Fig2Relations for adhesion coefficient and slip ratio_a_adhesion factor with slip ratios.txt]

   0.0000000e+00   6.7226891e-02
   1.3927577e-03   0.0000000e+00
   1.3927577e-03   0.0000000e+00
   4.1782730e-03   8.4033613e-02
   4.1782730e-03   8.4033613e-02
   4.1782730e-03   8.4033613e-02
   6.9637883e-03   1.8067227e-01
   1.1142061e-02   2.8571429e-01
   1.2534819e-02   3.9495798e-01
   1.6713092e-02   4.8739496e-01
   2.2284123e-02   5.5462185e-01
   3.0640669e-02   6.5546218e-01
   4.3175487e-02   7.3529412e-01
   5.7103064e-02   7.9831933e-01
   7.2423398e-02   8.3613445e-01
   9.1922006e-02   8.4873950e-01
   1.1142061e-01   8.4873950e-01
   1.3649025e-01   8.4873950e-01
   1.5320334e-01   8.4453782e-01
   1.6852368e-01   8.3613445e-01
   1.9359331e-01   8.1932773e-01
   2.1727019e-01   8.2773109e-01
   2.4094708e-01   8.0672269e-01
   2.6740947e-01   7.9831933e-01
   3.1754875e-01   7.7731092e-01
   3.4261838e-01   7.7310924e-01
   3.6629526e-01   7.7310924e-01
   3.8718663e-01   7.5210084e-01
   4.0807799e-01   7.5210084e-01
   4.3036212e-01   7.3949580e-01
   4.6239554e-01   7.3949580e-01
   4.8746518e-01   7.1848739e-01
   5.2367688e-01   7.1848739e-01
   5.5849582e-01   6.9747899e-01
   5.9888579e-01   6.9747899e-01
   6.2674095e-01   6.8067227e-01
   6.6295265e-01   6.5966387e-01
   6.9637883e-01   6.5546218e-01
   7.2841226e-01   6.4705882e-01
   7.6044568e-01   6.4285714e-01
   7.9665738e-01   6.3865546e-01
   8.2451253e-01   6.2605042e-01
   8.6072423e-01   6.0924370e-01
   8.8579387e-01   6.0924370e-01
   9.0668524e-01   6.0504202e-01
   9.3593315e-01   5.8823529e-01
   9.5125348e-01   5.7983193e-01
