# Supplementary material for: Tire-road friction estimation and traction control strategy for motorized electric vehicle
Source: PLoS One. 2017 Jun 29;12(6):e0179526. doi: 10.1371/journal.pone.0179526 (PMC5491023; doi:10.1371/journal.pone.0179526)
Supplement: S1 File — (ZIP) [file pone.0179526.s001.zip › S1_File/Fig2Relations for adhesion coefficient and slip ratio_b_duds with slip ratio..txt]

   4.4568245e-02   4.9565217e+00
   4.4568245e-02   4.7173913e+00
   4.4568245e-02   4.4782609e+00
   4.7353760e-02   4.2173913e+00
   4.7353760e-02   4.0217391e+00
   5.0139276e-02   3.7391304e+00
   5.1532033e-02   3.5869565e+00
   5.5710306e-02   3.3478261e+00
   5.5710306e-02   3.1086957e+00
   5.9888579e-02   2.9130435e+00
   5.9888579e-02   2.7391304e+00
   6.4066852e-02   2.4130435e+00
   6.8245125e-02   2.0869565e+00
   7.2423398e-02   1.8478261e+00
   7.3816156e-02   1.5434783e+00
   8.6350975e-02   1.2391304e+00
   9.4707521e-02   1.0217391e+00
   1.0306407e-01   8.0434783e-01
   1.1559889e-01   6.7391304e-01
   1.3509749e-01   5.4347826e-01
   1.6295265e-01   5.2173913e-01
   1.7966574e-01   5.0000000e-01
   2.0334262e-01   4.7826087e-01
   2.2562674e-01   5.0000000e-01
   2.5208914e-01   5.0000000e-01
   2.7715877e-01   5.2173913e-01
   3.0501393e-01   5.0000000e-01
   3.2869081e-01   5.0000000e-01
   3.6908078e-01   5.4347826e-01
   4.1643454e-01   4.7826087e-01
   4.4986072e-01   5.0000000e-01
   4.7353760e-01   5.0000000e-01
   5.0139276e-01   5.8695652e-01
   5.1949861e-01   5.8695652e-01
   5.4735376e-01   5.8695652e-01
   5.8635097e-01   5.8695652e-01
   6.1559889e-01   5.8695652e-01
   6.4206128e-01   5.8695652e-01
   6.6991643e-01   5.8695652e-01
   7.1030641e-01   5.8695652e-01
   7.3676880e-01   5.8695652e-01
   7.6880223e-01   5.4347826e-01
   7.9665738e-01   5.8695652e-01
   8.3008357e-01   5.4347826e-01
   8.6350975e-01   5.8695652e-01
   8.8857939e-01   6.0869565e-01
   9.1364903e-01   6.3043478e-01
   9.3175487e-01   6.0869565e-01
   9.4568245e-01   6.0869565e-01
