# Supplementary material for: Tire-road friction estimation and traction control strategy for motorized electric vehicle
Source: PLoS One. 2017 Jun 29;12(6):e0179526. doi: 10.1371/journal.pone.0179526 (PMC5491023; doi:10.1371/journal.pone.0179526)
Supplement: S1 File — (ZIP) [file pone.0179526.s001.zip › S1_File/Fig5_Wheel driving torque.txt]

   3.6979969e-02   1.2407395e+01
   3.6979969e-02   3.7745181e+01
   5.8111380e-02   6.3082968e+01
   5.8111380e-02   8.8420754e+01
   5.8111380e-02   1.0742409e+02
   7.9242791e-02   1.2642743e+02
   1.0037420e-01   1.5493244e+02
   1.0037420e-01   1.8027023e+02
   1.4263702e-01   2.1194246e+02
   1.4263702e-01   2.4044747e+02
   1.6376843e-01   2.7528693e+02
   1.8489985e-01   3.0062471e+02
   2.6942549e-01   3.1329361e+02
   3.9621396e-01   3.1329361e+02
   6.2865948e-01   3.0695916e+02
   7.9771076e-01   3.0695916e+02
   9.2449923e-01   3.0695916e+02
   1.0724191e+00   3.0695916e+02
   1.1992076e+00   3.0695916e+02
   1.3682589e+00   3.0695916e+02
   1.6429672e+00   3.0695916e+02
   1.8331499e+00   3.0695916e+02
   1.9599384e+00   3.0695916e+02
   2.0233326e+00   3.4813306e+02
   2.0233326e+00   4.2097920e+02
   2.0444640e+00   3.7663807e+02
   2.0444640e+00   4.5581865e+02
   2.0444640e+00   5.0332700e+02
   2.0655954e+00   5.4133368e+02
   2.0867268e+00   5.9200926e+02
   2.1078582e+00   7.3453430e+02
   2.1289897e+00   6.3951760e+02
   2.1289897e+00   6.7435706e+02
   2.1501211e+00   8.2004933e+02
   2.1501211e+00   8.6755768e+02
   2.1923839e+00   7.7570821e+02
   2.2346467e+00   9.0873158e+02
   2.2980409e+00   9.3723659e+02
   2.4459608e+00   9.2140048e+02
   2.5516179e+00   9.1189881e+02
   2.6784063e+00   9.1189881e+02
   2.8897204e+00   9.0873158e+02
   3.0376403e+00   9.0873158e+02
   3.1855602e+00   9.0873158e+02
   3.3968743e+00   9.0873158e+02
   3.4602685e+00   9.0873158e+02
   3.6715827e+00   8.9922991e+02
   3.6715827e+00   8.8022657e+02
   3.6715827e+00   8.6122323e+02
   3.6715827e+00   8.2638378e+02
   3.7561083e+00   7.8204265e+02
   3.7561083e+00   7.4720320e+02
   3.7561083e+00   7.1869819e+02
   3.7772397e+00   6.7752428e+02
   3.7772397e+00   6.3951760e+02
   3.7983711e+00   5.9200926e+02
   3.8195025e+00   5.6350425e+02
   3.8406339e+00   5.2549757e+02
   3.8617654e+00   4.9065811e+02
   3.8828968e+00   4.4631698e+02
   3.9040282e+00   3.8930697e+02
   3.9040282e+00   3.3546417e+02
   3.9462910e+00   3.0695916e+02
   3.9674224e+00   2.7211970e+02
   3.9674224e+00   2.4361469e+02
   4.0308166e+00   2.0560802e+02
   4.0308166e+00   1.7076856e+02
   4.0730795e+00   1.4226355e+02
   4.0942109e+00   1.0108965e+02
   4.1153423e+00   7.8919084e+01
   4.1153423e+00   4.7246851e+01
   4.1998679e+00   3.1410735e+01
   4.2209993e+00  -3.4287213e+00
   4.2632622e+00  -2.8766508e+01
   4.3055250e+00  -5.0937071e+01
   4.3689192e+00  -7.9442080e+01
   4.4111820e+00  -1.0477987e+02
   4.4745763e+00  -1.3011765e+02
   4.5591019e+00  -1.6495711e+02
   4.6436276e+00  -1.9029489e+02
   4.7281532e+00  -2.0929823e+02
   4.8549417e+00  -2.5047214e+02
   4.9394673e+00  -2.6630825e+02
   5.0451244e+00  -2.8214437e+02
   5.1930442e+00  -2.9481326e+02
   5.3409641e+00  -2.9798049e+02
   5.4254898e+00  -2.9798049e+02
   5.6156725e+00  -2.9164604e+02
   5.6579353e+00  -2.5680658e+02
   5.6790667e+00  -1.5228822e+02
   5.6790667e+00  -1.2061598e+02
   5.7001981e+00  -2.2196713e+02
   5.7001981e+00  -1.9346212e+02
   5.7424609e+00  -8.2609303e+01
   5.8269866e+00  -2.2432061e+01
   5.8481180e+00   2.9057252e+00
   5.9115122e+00   1.5574618e+01
   6.0594321e+00   2.5076288e+01
   6.2073520e+00   9.2401718e+00
   6.3130090e+00   9.2401718e+00
   6.5454545e+00   9.2401718e+00
   6.6933744e+00   9.2401718e+00
   6.9680828e+00   1.2407395e+01
   7.0314770e+00   2.1909065e+01
   7.1582655e+00   2.5076288e+01
   7.3061853e+00   2.5076288e+01
   7.5174994e+00   2.5076288e+01
   7.7076821e+00   2.5076288e+01
   7.8978648e+00   2.5076288e+01
   8.0880475e+00   2.5076288e+01
   8.4261501e+00   2.5076288e+01
   8.6374642e+00   2.5076288e+01
   8.8699098e+00   2.1909065e+01
   9.0600924e+00   2.1909065e+01
   9.4193264e+00   2.5076288e+01
   9.6517720e+00   2.5076288e+01
   9.9264803e+00   2.5076288e+01
   1.0180057e+01   2.5076288e+01
   1.0560423e+01   2.5076288e+01
   1.0814000e+01   2.5076288e+01
   1.1088708e+01   1.5574618e+01
   1.1300022e+01   2.8243511e+01
   1.1638125e+01   2.8243511e+01
   1.1849439e+01   2.8243511e+01
   1.1912833e+01   2.8243511e+01
