# Supplementary material for: Tire-road friction estimation and traction control strategy for motorized electric vehicle
Source: PLoS One. 2017 Jun 29;12(6):e0179526. doi: 10.1371/journal.pone.0179526 (PMC5491023; doi:10.1371/journal.pone.0179526)
Supplement: S1 File — (ZIP) [file pone.0179526.s001.zip › S1_File/Fig6Output by road identifier_actual_adhesion.txt]

   8.1632653e-02   3.0128480e-01
   2.0408163e-01   3.0128480e-01
   2.6530612e-01   3.0128480e-01
   4.8979592e-01   2.9014989e-01
   5.9183673e-01   2.7623126e-01
   6.9387755e-01   2.7623126e-01
   8.5714286e-01   2.7066381e-01
   1.1224490e+00   2.7066381e-01
   1.3877551e+00   2.7623126e-01
   1.5918367e+00   2.7623126e-01
   1.7346939e+00   2.7623126e-01
   1.8571429e+00   3.1520343e-01
   1.8571429e+00   3.5139186e-01
   1.8775510e+00   3.9036403e-01
   1.8775510e+00   4.2655246e-01
   1.8775510e+00   4.7109208e-01
   1.8775510e+00   5.0728051e-01
   1.9183673e+00   5.6573876e-01
   1.9183673e+00   6.0749465e-01
   1.9591837e+00   6.3811563e-01
   1.9795918e+00   6.8265525e-01
   2.0408163e+00   7.3832976e-01
   2.0408163e+00   6.3811563e-01
   2.0408163e+00   6.1306210e-01
   2.0408163e+00   5.9357602e-01
   2.0408163e+00   5.6852248e-01
   2.0408163e+00   5.2676660e-01
   2.0612245e+00   7.2719486e-01
   2.0612245e+00   7.0770878e-01
   2.0612245e+00   6.7708779e-01
   2.1020408e+00   4.8222698e-01
   2.1428571e+00   4.3211991e-01
   2.2448980e+00   4.2098501e-01
   2.3877551e+00   3.9593148e-01
   2.4897959e+00   3.7644540e-01
   2.6734694e+00   3.6809422e-01
   2.8979592e+00   3.5695931e-01
   3.1224490e+00   3.5139186e-01
   3.4081633e+00   3.5139186e-01
   3.6122449e+00   3.4582441e-01
   3.9183673e+00   3.4582441e-01
   4.1836735e+00   3.5139186e-01
   4.5102041e+00   3.5695931e-01
   4.7142857e+00   3.7644540e-01
   4.8775510e+00   3.9314775e-01
   4.9591837e+00   4.1541756e-01
   5.0612245e+00   4.3211991e-01
   5.1428571e+00   4.5717345e-01
   5.1836735e+00   4.8222698e-01
   5.2040816e+00   5.0171306e-01
   5.2040816e+00   5.3233405e-01
   5.2040816e+00   5.6852248e-01
   5.2040816e+00   3.2077088e-01
   5.2244898e+00   6.0192719e-01
   5.2244898e+00   3.8201285e-01
   5.2244898e+00   3.5695931e-01
   5.2244898e+00   2.8179872e-01
   5.2244898e+00   2.5117773e-01
   5.2244898e+00   2.1498929e-01
   5.2244898e+00   1.8436831e-01
   5.2448980e+00   6.5760171e-01
   5.2448980e+00   7.3832976e-01
   5.2448980e+00   4.1541756e-01
   5.2448980e+00   1.4539615e-01
   5.2448980e+00   1.1199143e-01
   5.2448980e+00  -6.8950749e-02
   5.2448980e+00  -1.0513919e-01
   5.2448980e+00  -1.3854390e-01
   5.2448980e+00  -1.6916488e-01
   5.2448980e+00  -2.0813704e-01
   5.2653061e+00   7.1327623e-01
   5.2653061e+00   7.5224839e-01
   5.2653061e+00   7.2162741e-01
   5.2653061e+00   6.9657388e-01
   5.2653061e+00   6.7152034e-01
   5.2653061e+00   6.5203426e-01
   5.2653061e+00   6.3254818e-01
   5.2653061e+00   6.0192719e-01
   5.2653061e+00   5.7687366e-01
   5.2653061e+00   5.5182013e-01
   5.2653061e+00   5.2119914e-01
   5.2653061e+00   4.9614561e-01
   5.2653061e+00   4.6274090e-01
   5.2653061e+00   4.3768737e-01
   5.2653061e+00   8.4154176e-02
   5.2653061e+00   3.9614561e-02
   5.2857143e+00   2.5695931e-02
   5.2857143e+00  -2.4411135e-02
   5.3265306e+00  -2.3040685e-01
   5.4285714e+00  -2.3319058e-01
   5.5102041e+00  -2.0813704e-01
   5.5102041e+00  -1.7473233e-01
   5.5714286e+00  -1.4689507e-01
   5.6122449e+00  -1.2740899e-01
   5.6530612e+00  -9.4004283e-02
   5.7142857e+00  -7.7301927e-02
   5.7551020e+00  -4.3897216e-02
   5.7755102e+00  -1.8843683e-02
   5.7959184e+00   8.9935760e-03
   5.8775510e+00   3.1263383e-02
   6.0000000e+00   3.1263383e-02
   6.0816327e+00   1.1777302e-02
   6.2040816e+00   6.2098501e-03
   6.4081633e+00   6.2098501e-03
   6.6122449e+00   1.1777302e-02
   6.8163265e+00   1.1777302e-02
   7.1224490e+00   2.0128480e-02
   7.4285714e+00   2.0128480e-02
   7.7959184e+00   1.1777302e-02
   8.0816327e+00   2.0128480e-02
   8.2653061e+00   2.0128480e-02
   8.7142857e+00   2.2912206e-02
   9.0408163e+00   2.0128480e-02
   9.3673469e+00   2.0128480e-02
   9.7142857e+00   2.0128480e-02
   1.0020408e+01   2.0128480e-02
   1.0428571e+01   2.0128480e-02
   1.0755102e+01   2.0128480e-02
   1.1142857e+01   2.0128480e-02
   1.1530612e+01   2.0128480e-02
   1.1857143e+01   2.2912206e-02
