# Supplementary material for: Tire-road friction estimation and traction control strategy for motorized electric vehicle
Source: PLoS One. 2017 Jun 29;12(6):e0179526. doi: 10.1371/journal.pone.0179526 (PMC5491023; doi:10.1371/journal.pone.0179526)
Supplement: S1 File — (ZIP) [file pone.0179526.s001.zip › S1_File/Fig6Output by road identifier_actual_slip.txt]

   9.1973600e-02   4.4501376e-02
   1.1241218e-01   3.3363027e-02
   1.7372791e-01   2.2224677e-02
   2.7592080e-01   1.9440089e-02
   4.1899085e-01   1.9440089e-02
   5.8249947e-01   1.9440089e-02
   7.2556951e-01   1.9440089e-02
   8.4820098e-01   2.2224677e-02
   1.0321482e+00   2.2224677e-02
   1.1547796e+00   2.2224677e-02
   1.2978497e+00   1.9440089e-02
   1.4204812e+00   1.9440089e-02
   1.5839898e+00   1.9440089e-02
   1.7270598e+00   2.2224677e-02
   1.7883756e+00   2.7793852e-02
   1.9723228e+00   4.4501376e-02
   2.0336385e+00   7.5131838e-02
   2.0745156e+00   1.1411606e-01
   2.0745156e+00   1.5310029e-01
   2.0949542e+00   1.8094616e-01
   2.0949542e+00   2.0879204e-01
   2.0949542e+00   2.3385332e-01
   2.1153928e+00   3.2574471e-01
   2.1358314e+00   2.6169920e-01
   2.1358314e+00   3.6472893e-01
   2.1562700e+00   2.9511425e-01
   2.1562700e+00   3.9257481e-01
   2.1767085e+00   4.2598986e-01
   2.1971471e+00   4.5662032e-01
   2.2380243e+00   5.0117372e-01
   2.2380243e+00   5.3180418e-01
   2.2380243e+00   5.6521923e-01
   2.2789014e+00   6.0141886e-01
   2.3197786e+00   6.3204933e-01
   2.4015329e+00   6.6267979e-01
   2.4628486e+00   6.8774108e-01
   2.5446029e+00   7.1837154e-01
   2.6263572e+00   7.4621741e-01
   2.7285501e+00   7.7127870e-01
   2.7898659e+00   7.8798622e-01
   2.9124973e+00   8.0469375e-01
   3.0555674e+00   8.1861669e-01
   3.1986374e+00   8.2697045e-01
   3.3621461e+00   8.3532421e-01
   3.5256547e+00   8.4367797e-01
   3.7300405e+00   8.4924715e-01
   3.9344262e+00   8.4089339e-01
   4.0570577e+00   8.2975504e-01
   4.1183734e+00   8.2975504e-01
   4.2614435e+00   8.1026292e-01
   4.3840749e+00   7.9633999e-01
   4.4658293e+00   7.8241705e-01
   4.5475836e+00   7.6849411e-01
   4.6702150e+00   7.3229447e-01
   4.7724079e+00   7.1280236e-01
   4.7928465e+00   6.9331025e-01
   4.8337237e+00   6.7103355e-01
   4.8541622e+00   6.5711061e-01
   4.8950394e+00   6.3761850e-01
   4.9359165e+00   6.1255721e-01
   4.9972323e+00   6.0141886e-01
   4.9972323e+00   5.7635758e-01
   5.0381094e+00   5.5686547e-01
   5.0585480e+00   5.3737335e-01
   5.0789866e+00   5.0117372e-01
   5.0994252e+00   4.7611243e-01
   5.0994252e+00   4.4548197e-01
   5.0994252e+00   4.1763609e-01
   5.1198637e+00   3.8700563e-01
   5.1403023e+00   3.5637517e-01
   5.1607409e+00   1.0297771e-01
   5.1607409e+00   7.5131838e-02
   5.1811795e+00   3.3688306e-01
   5.1811795e+00   3.1182177e-01
   5.1811795e+00   1.4753111e-01
   5.2016181e+00   2.8119131e-01
   5.2016181e+00   1.8651534e-01
   5.2016181e+00   5.0070551e-02
   5.2016181e+00   2.7793852e-02
   5.2220566e+00   2.4220708e-01
   5.2220566e+00   2.1436121e-01
   5.2629338e+00   8.3017397e-03
   5.4468810e+00   2.7325648e-03
   5.6308282e+00   2.7325648e-03
   5.8147754e+00   2.7325648e-03
   6.0395997e+00   2.7325648e-03
   6.2235469e+00   2.7325648e-03
   6.2848627e+00   2.7325648e-03
   6.5301256e+00   2.7325648e-03
   6.7345114e+00   2.7325648e-03
   6.8571429e+00   2.7325648e-03
   7.0410901e+00   2.7325648e-03
   7.2863530e+00   5.5171522e-03
   7.4703002e+00   5.5171522e-03
   7.7155631e+00   5.5171522e-03
   7.9812646e+00   5.5171522e-03
   8.1856504e+00   2.7325648e-03
   8.3082819e+00   2.7325648e-03
   8.4717905e+00   5.5171522e-03
   8.7170534e+00   5.5171522e-03
   9.0031935e+00   5.5171522e-03
   9.1667022e+00   5.5171522e-03
   9.3710879e+00   5.5171522e-03
   9.6163509e+00   5.5171522e-03
   9.9024910e+00   2.7325648e-03
   1.0127315e+01   2.7325648e-03
   1.0270385e+01   2.7325648e-03
   1.0413455e+01   5.5171522e-03
   1.0617841e+01   5.5171522e-03
   1.0801788e+01   5.5171522e-03
   1.1026613e+01   5.5171522e-03
   1.1271876e+01   5.5171522e-03
   1.1435384e+01   5.5171522e-03
   1.1680647e+01   2.7325648e-03
   1.1905472e+01   2.7325648e-03
