# Supplementary material for: Tire-road friction estimation and traction control strategy for motorized electric vehicle
Source: PLoS One. 2017 Jun 29;12(6):e0179526. doi: 10.1371/journal.pone.0179526 (PMC5491023; doi:10.1371/journal.pone.0179526)
Supplement: S1 File — (ZIP) [file pone.0179526.s001.zip › S1_File/Fig6Output by road identifier_max_adhension.txt]

   6.1328790e-02   3.4261242e-03
   1.8398637e-01   6.4239829e-04
   3.0664395e-01   6.4239829e-04
   4.9063032e-01   6.4239829e-04
   6.3373083e-01   3.4261242e-03
   7.7683135e-01   3.4261242e-03
   9.6081772e-01   6.4239829e-04
   1.1039182e+00   6.4239829e-04
   1.2265758e+00   6.4239829e-04
   1.3901193e+00   6.4239829e-04
   1.5332198e+00   6.4239829e-04
   1.6149915e+00   3.4261242e-03
   1.7785349e+00   3.4261242e-03
   1.8603066e+00   3.4261242e-03
   1.9829642e+00   3.4261242e-03
   1.9829642e+00   7.3832976e-01
   2.0034072e+00   7.0214133e-01
   2.0034072e+00   7.5781585e-01
   2.0238501e+00   2.6509636e-01
   2.0238501e+00   2.8736617e-01
   2.0238501e+00   3.1241970e-01
   2.0238501e+00   3.4582441e-01
   2.0238501e+00   5.6573876e-01
   2.0238501e+00   5.9357602e-01
   2.0238501e+00   6.3811563e-01
   2.0238501e+00   6.7152034e-01
   2.0442930e+00   2.8479657e-02
   2.0442930e+00   7.8586724e-02
   2.0442930e+00   9.8072805e-02
   2.0442930e+00   1.1199143e-01
   2.0442930e+00   1.3426124e-01
   2.0442930e+00   1.5374732e-01
   2.0442930e+00   1.6766595e-01
   2.0442930e+00   1.9550321e-01
   2.0442930e+00   2.0942184e-01
   2.0442930e+00   3.7644540e-01
   2.0442930e+00   4.0706638e-01
   2.0442930e+00   4.9614561e-01
   2.0442930e+00   5.2676660e-01
   2.0647359e+00   8.9935760e-03
   2.0647359e+00   5.0749465e-02
   2.0647359e+00   2.3725910e-01
   2.0647359e+00   4.4603854e-01
   2.0647359e+00   4.7109208e-01
   2.3100511e+00   7.5781585e-01
   2.3713799e+00   7.5781585e-01
   2.5962521e+00   7.6338330e-01
   2.9028961e+00   7.6338330e-01
   3.0664395e+00   7.5781585e-01
   3.2095400e+00   7.5781585e-01
   3.3321976e+00   7.5781585e-01
   3.5161840e+00   7.5781585e-01
   3.7410562e+00   7.5781585e-01
   3.9454855e+00   7.5781585e-01
   4.1499148e+00   7.5224839e-01
   4.3952300e+00   7.5224839e-01
   4.4770017e+00   7.5224839e-01
   4.8449744e+00   7.5224839e-01
   5.0698467e+00   7.5224839e-01
   5.1311755e+00   7.5224839e-01
   5.1720613e+00   7.5224839e-01
   5.2333901e+00   7.1327623e-01
   5.2333901e+00   6.9657388e-01
   5.2333901e+00   6.8265525e-01
   5.2333901e+00   6.5760171e-01
   5.2333901e+00   6.2698073e-01
   5.2333901e+00   6.1306210e-01
   5.2333901e+00   5.9635974e-01
   5.2333901e+00   5.6295503e-01
   5.2333901e+00   5.4068522e-01
   5.2333901e+00   5.1563169e-01
   5.2333901e+00   2.1220557e-01
   5.2333901e+00   1.8993576e-01
   5.2333901e+00   1.7044968e-01
   5.2333901e+00   1.5096360e-01
   5.2333901e+00   1.2869379e-01
   5.2333901e+00   1.1199143e-01
   5.2333901e+00   7.8586724e-02
   5.2333901e+00   5.6316916e-02
   5.2333901e+00   2.5695931e-02
   5.2333901e+00   1.1777302e-02
   5.2333901e+00   8.9935760e-03
   5.2538330e+00   7.4389722e-01
   5.2538330e+00   7.2719486e-01
   5.2538330e+00   4.9336188e-01
   5.2538330e+00   4.6552463e-01
   5.2538330e+00   4.4047109e-01
   5.2538330e+00   4.2655246e-01
   5.2538330e+00   4.0706638e-01
   5.2538330e+00   3.8201285e-01
   5.2538330e+00   2.3169165e-01
   5.2742760e+00   3.5139186e-01
   5.2742760e+00   3.3190578e-01
   5.2742760e+00   2.9571734e-01
   5.2947189e+00   2.7066381e-01
   5.2947189e+00   2.5117773e-01
   5.4378194e+00   6.2098501e-03
   5.7035775e+00   3.4261242e-03
   5.8262351e+00   3.4261242e-03
   6.1737649e+00   6.4239829e-04
   6.3781942e+00   6.4239829e-04
   6.7257240e+00  -2.1413276e-03
   6.8892675e+00   3.4261242e-03
   7.2163543e+00   3.4261242e-03
   7.4821124e+00   3.4261242e-03
   7.7887564e+00   6.4239829e-04
   8.0749574e+00   6.4239829e-04
   8.4838160e+00   3.4261242e-03
   8.7700170e+00   3.4261242e-03
   9.0562181e+00   3.4261242e-03
   9.2606474e+00   3.4261242e-03
   9.5672913e+00   6.2098501e-03
   9.8943782e+00   6.2098501e-03
   1.0180579e+01   3.4261242e-03
   1.0466780e+01   3.4261242e-03
   1.0589438e+01   6.4239829e-04
   1.0896082e+01   6.4239829e-04
   1.1161840e+01   3.4261242e-03
   1.1407155e+01   3.4261242e-03
   1.1632027e+01   3.4261242e-03
   1.1795571e+01   3.4261242e-03
   1.1816014e+01   3.4261242e-03
