# Supplementary material for: Tire-road friction estimation and traction control strategy for motorized electric vehicle
Source: PLoS One. 2017 Jun 29;12(6):e0179526. doi: 10.1371/journal.pone.0179526 (PMC5491023; doi:10.1371/journal.pone.0179526)
Supplement: S1 File — (ZIP) [file pone.0179526.s001.zip › S1_File/Fig6Output by road identifier_optimal_slip.txt]

   8.1754311e-02   4.4501376e-02
   9.1973600e-02   3.4755320e-02
   1.4307004e-01   2.5009264e-02
   1.7372791e-01   2.0832383e-02
   2.6570151e-01   2.0832383e-02
   3.7811369e-01   2.0832383e-02
   4.4964871e-01   1.9440089e-02
   5.1096445e-01   1.9440089e-02
   6.6425378e-01   1.9440089e-02
   7.5622738e-01   1.9440089e-02
   8.3798169e-01   1.9440089e-02
   9.2995529e-01   1.9440089e-02
   1.0219289e+00   1.9440089e-02
   1.1241218e+00   1.9440089e-02
   1.2160954e+00   1.9440089e-02
   1.3182883e+00   1.6655502e-02
   1.4511390e+00   1.9440089e-02
   1.5737705e+00   2.0832383e-02
   1.6861827e+00   1.9440089e-02
   1.7781563e+00   1.6655502e-02
   1.8292527e+00   1.6655502e-02
   1.8905684e+00   2.9186145e-02
   2.0029806e+00   4.7285964e-02
   2.0745156e+00   6.9562663e-02
   2.1256121e+00   8.4877894e-02
   2.2789014e+00   8.4877894e-02
   2.3606557e+00   8.4877894e-02
   2.5037258e+00   8.4877894e-02
   2.6161380e+00   8.4877894e-02
   2.7489887e+00   8.4877894e-02
   2.9227166e+00   8.2093307e-02
   3.0555674e+00   8.2093307e-02
   3.2190760e+00   8.2093307e-02
   3.3723653e+00   7.9308719e-02
   3.4643389e+00   7.9308719e-02
   3.5869704e+00   7.9308719e-02
   3.6891633e+00   7.9308719e-02
   3.8526719e+00   7.9308719e-02
   3.9344262e+00   7.9308719e-02
   4.0570577e+00   7.9308719e-02
   4.1490313e+00   7.9308719e-02
   4.2205663e+00   7.9308719e-02
   4.3125399e+00   7.9308719e-02
   4.4556100e+00   8.2093307e-02
   4.5782414e+00   8.2093307e-02
   4.7008729e+00   8.2093307e-02
   4.8030658e+00   8.2093307e-02
   4.8848201e+00   8.2093307e-02
   5.0278901e+00   7.9308719e-02
   5.1403023e+00   8.2093307e-02
   5.2568014e+00   4.6516722e-02
   5.2568014e+00   3.1201491e-02
   5.2670207e+00   8.4108653e-02
   5.2670207e+00   5.9047366e-02
   5.2670207e+00   1.5886260e-02
   5.2976786e+00   3.3556168e-03
   5.3283364e+00  -3.6058518e-03
   5.4407486e+00  -3.6058518e-03
   5.5940379e+00   3.3556168e-03
   5.7371080e+00   4.7479105e-03
   5.9312745e+00   4.7479105e-03
   6.0947831e+00   4.7479105e-03
   6.2582917e+00   4.7479105e-03
   6.4320196e+00   4.7479105e-03
   6.6364054e+00   3.3556168e-03
   6.6977211e+00   3.3556168e-03
   6.8918876e+00   4.7479105e-03
   7.0656155e+00   4.7479105e-03
   7.2086856e+00   3.3556168e-03
   7.3210978e+00   3.3556168e-03
   7.4437292e+00   1.9633231e-03
   7.6481150e+00   3.3556168e-03
   7.9342551e+00   3.3556168e-03
   8.1692987e+00   3.3556168e-03
   8.3736845e+00   3.3556168e-03
   8.6291667e+00   1.9633231e-03
   8.8846490e+00   1.9633231e-03
   9.0481576e+00   1.9633231e-03
   9.2627627e+00   1.9633231e-03
   9.4773677e+00   1.9633231e-03
   9.6715342e+00   1.9633231e-03
   9.8350428e+00   1.9633231e-03
   1.0039429e+01   1.9633231e-03
   1.0172279e+01   1.9633231e-03
   1.0335788e+01   1.9633231e-03
   1.0478858e+01   1.9633231e-03
   1.0591270e+01   1.9633231e-03
   1.0713902e+01   1.9633231e-03
   1.0852885e+01   4.5402265e-03
   1.0965297e+01   8.7171077e-03
   1.1047051e+01   4.5402265e-03
   1.1118586e+01   4.5402265e-03
   1.1241218e+01   4.5402265e-03
   1.1353630e+01   4.5402265e-03
   1.1445604e+01   4.5402265e-03
   1.1527358e+01   4.5402265e-03
   1.1598893e+01   4.5402265e-03
   1.1721524e+01   4.5402265e-03
   1.1803279e+01   4.5402265e-03
   1.1864594e+01   3.1479328e-03
   1.1915691e+01   1.7556391e-03
