# Supplementary material for: Tire-road friction estimation and traction control strategy for motorized electric vehicle
Source: PLoS One. 2017 Jun 29;12(6):e0179526. doi: 10.1371/journal.pone.0179526 (PMC5491023; doi:10.1371/journal.pone.0179526)
Supplement: S1 File — (ZIP) [file pone.0179526.s001.zip › S1_File/Fig7Adhesion characteristics of Road I_angle0.txt]

  -4.5311060e-17   2.0354579e-03
  -4.5311060e-17   6.3206325e-03
   1.6929425e-03   1.7462086e-02
   1.6929425e-03   2.4746883e-02
   1.6929425e-03   3.1603162e-02
   1.6929425e-03   4.2316099e-02
   1.6929425e-03   4.8743861e-02
   1.6929425e-03   5.3886070e-02
   2.5394138e-03   1.2319877e-02
   2.5394138e-03   3.6316854e-02
   3.3858851e-03   5.8599762e-02
   4.2323564e-03   6.2456419e-02
   4.2323564e-03   6.8027146e-02
   5.9252989e-03   7.7026013e-02
   6.7717702e-03   8.4310810e-02
   7.6182415e-03   8.8595984e-02
   7.6182415e-03   9.1595606e-02
   7.6182415e-03   9.9737438e-02
   7.6182415e-03   1.0487965e-01
   8.4647127e-03   1.1173593e-01
   1.0157655e-02   1.1902072e-01
   1.1004127e-02   1.2587700e-01
   1.1850598e-02   1.3187625e-01
   1.4390012e-02   1.4044660e-01
   1.5198996e-02   2.0136511e-01
   1.5236483e-02   1.4730288e-01
   1.6045467e-02   1.9365179e-01
   1.6082954e-02   1.6058692e-01
   1.6082954e-02   1.6787171e-01
   1.6891938e-02   1.8336737e-01
   1.6891938e-02   1.8850958e-01
   1.6891938e-02   2.0950694e-01
   1.7738410e-02   2.1764877e-01
   1.8622368e-02   1.7558503e-01
   1.9468839e-02   1.7944168e-01
   2.0277823e-02   2.2536208e-01
   2.1970766e-02   2.3264688e-01
   2.4510180e-02   2.4078871e-01
   2.4510180e-02   2.4635944e-01
   2.7896065e-02   2.5450127e-01
   2.8742536e-02   2.6135755e-01
   2.8742536e-02   2.6521421e-01
   3.0435479e-02   2.7164197e-01
   3.2128421e-02   2.7721270e-01
   3.3821364e-02   2.8235490e-01
   3.5514306e-02   2.9092525e-01
   3.8053720e-02   2.9778153e-01
   4.0593134e-02   3.0378078e-01
   4.3979019e-02   3.1020854e-01
   4.6518433e-02   3.1492223e-01
   4.9057847e-02   3.2092148e-01
   5.2443732e-02   3.2649220e-01
   5.4983146e-02   3.3249145e-01
   6.0908445e-02   3.3806217e-01
   6.8526686e-02   3.4320438e-01
   7.6991399e-02   3.4791808e-01
   8.4609640e-02   3.5091770e-01
   9.2227882e-02   3.5391732e-01
   9.8999652e-02   3.5648842e-01
   1.0746436e-01   3.5777398e-01
   1.1931496e-01   3.5863101e-01
   1.2608673e-01   3.5905953e-01
   1.3709086e-01   3.5863101e-01
   1.4216969e-01   3.5863101e-01
   1.5232734e-01   3.5863101e-01
   1.5571323e-01   3.5863101e-01
   1.7264265e-01   3.5777398e-01
   1.7856795e-01   3.5734546e-01
   1.9211149e-01   3.5734546e-01
   2.0565503e-01   3.5648842e-01
   2.2004504e-01   3.5477435e-01
   2.3528153e-01   3.5348880e-01
   2.4374624e-01   3.5263177e-01
   2.6152214e-01   3.5134622e-01
   2.7167979e-01   3.5048918e-01
   2.8437686e-01   3.4877511e-01
   2.9876687e-01   3.4748956e-01
   3.1400336e-01   3.4620401e-01
   3.2500748e-01   3.4448994e-01
   3.3770455e-01   3.4406142e-01
   3.5463398e-01   3.4191883e-01
   3.7071693e-01   3.4106180e-01
   3.8933930e-01   3.3934773e-01
   4.0118990e-01   3.3806217e-01
   4.1557991e-01   3.3634810e-01
   4.2912345e-01   3.3549107e-01
   4.4351346e-01   3.3420552e-01
   4.4943876e-01   3.3420552e-01
   4.5477082e-01   3.3303719e-01
   4.6408201e-01   3.3132312e-01
   4.7423966e-01   3.3132312e-01
   4.8609026e-01   3.3003757e-01
   4.9794086e-01   3.2918053e-01
   5.0894499e-01   3.2832350e-01
   5.2248853e-01   3.2746646e-01
   5.3264618e-01   3.2703794e-01
   5.4365031e-01   3.2703794e-01
   5.5888679e-01   3.2532387e-01
   5.7158386e-01   3.2360980e-01
   5.8174152e-01   3.2232425e-01
   5.9613153e-01   3.2146722e-01
   6.1136801e-01   3.2061018e-01
   6.2999038e-01   3.1932463e-01
   6.4438039e-01   3.1761056e-01
   6.5792393e-01   3.1761056e-01
   6.7569983e-01   3.1589649e-01
   6.8585748e-01   3.1461094e-01
   7.0109397e-01   3.1375390e-01
   7.1548398e-01   3.1289687e-01
   7.2818105e-01   3.1203983e-01
   7.4257106e-01   3.1203983e-01
   7.5526813e-01   3.1075428e-01
   7.7050461e-01   3.0989725e-01
   7.8489462e-01   3.0904021e-01
   8.0097758e-01   3.0818318e-01
   8.1367464e-01   3.0775466e-01
   8.2806466e-01   3.0689762e-01
   8.4330114e-01   3.0518355e-01
   8.6276998e-01   3.0518355e-01
   8.8647117e-01   3.0432652e-01
   9.0678648e-01   3.0304097e-01
   9.2794827e-01   3.0132690e-01
   9.4741711e-01   3.0046986e-01
   9.7619713e-01   2.9961283e-01
   9.8635478e-01   2.9961283e-01
