# Supplementary material for: Tire-road friction estimation and traction control strategy for motorized electric vehicle
Source: PLoS One. 2017 Jun 29;12(6):e0179526. doi: 10.1371/journal.pone.0179526 (PMC5491023; doi:10.1371/journal.pone.0179526)
Supplement: S1 File — (ZIP) [file pone.0179526.s001.zip › S1_File/Fig7Adhesion characteristics of Road I_angle10.txt]

   8.4674005e-04   6.0496890e-03
   8.4674005e-04   1.0331940e-02
   1.6934801e-03   1.5470642e-02
   1.6934801e-03   1.8468218e-02
   1.6934801e-03   2.4035145e-02
   2.5402202e-03   2.7889172e-02
   3.3869602e-03   3.3456098e-02
   3.3869602e-03   4.5018177e-02
   3.3869602e-03   5.1441555e-02
   4.2337003e-03   4.0307701e-02
   5.0804403e-03   5.8293157e-02
   6.7739204e-03   6.4716534e-02
   6.7739204e-03   6.9427011e-02
   6.7739204e-03   7.5422163e-02
   8.4674005e-03   8.0989090e-02
   8.4674005e-03   8.6984242e-02
   8.4674005e-03   9.2979394e-02
   9.3141406e-03   9.8546321e-02
   1.0160881e-02   1.0539792e-01
   1.1007621e-02   1.1010840e-01
   1.1854361e-02   1.1481888e-01
   1.3547841e-02   1.2167048e-01
   1.3547841e-02   1.3323256e-01
   1.3547841e-02   1.3922771e-01
   1.3547841e-02   1.4650754e-01
   1.4394581e-02   1.2766563e-01
   1.4394581e-02   1.5121801e-01
   1.6088061e-02   1.5849784e-01
   1.6934801e-02   1.6363654e-01
   1.7781541e-02   1.6963170e-01
   1.8628281e-02   1.7434217e-01
   1.9434710e-02   1.8421081e-01
   1.9475021e-02   1.7905265e-01
   2.1974930e-02   1.8977773e-01
   2.4515150e-02   1.9662934e-01
   2.4515150e-02   2.0219626e-01
   2.5361890e-02   2.0861964e-01
   2.7902110e-02   2.1589947e-01
   2.8748850e-02   2.2103817e-01
   3.0442330e-02   2.2746155e-01
   3.2135811e-02   2.3431315e-01
   3.3829291e-02   2.4073653e-01
   3.5522771e-02   2.4673168e-01
   3.8062991e-02   2.5272683e-01
   3.8909731e-02   2.5658086e-01
   4.2296691e-02   2.6129133e-01
   4.3990171e-02   2.6600181e-01
   4.9070612e-02   2.7285341e-01
   5.1610832e-02   2.7842034e-01
   5.4997792e-02   2.8313082e-01
   5.6691272e-02   2.8612839e-01
   5.9231492e-02   2.8912597e-01
   6.2618452e-02   2.9298000e-01
   6.6852153e-02   2.9597757e-01
   7.1932593e-02   2.9983160e-01
   7.6166293e-02   3.0240095e-01
   7.9553253e-02   3.0539852e-01
   8.5480434e-02   3.0839610e-01
   9.2254354e-02   3.1139368e-01
   9.7334794e-02   3.1396303e-01
   1.0664894e-01   3.1696060e-01
   1.1680982e-01   3.2081463e-01
   1.2697070e-01   3.2424043e-01
   1.3543810e-01   3.2638156e-01
   1.4136528e-01   3.2766623e-01
   1.5067942e-01   3.2937913e-01
   1.6084030e-01   3.3023558e-01
   1.6846096e-01   3.3152026e-01
   1.8116206e-01   3.3323316e-01
   1.8878272e-01   3.3366138e-01
   2.0317730e-01   3.3408961e-01
   2.1079796e-01   3.3494606e-01
   2.1841862e-01   3.3494606e-01
   2.2519254e-01   3.3537429e-01
   2.3620016e-01   3.3537429e-01
   2.4720778e-01   3.3537429e-01
   2.5652192e-01   3.3537429e-01
   2.6837628e-01   3.3537429e-01
   2.8107739e-01   3.3580251e-01
   2.9970567e-01   3.3580251e-01
   3.1156003e-01   3.3537429e-01
   3.2934157e-01   3.3494606e-01
   3.4796985e-01   3.3366138e-01
   3.5982421e-01   3.3323316e-01
   3.7506553e-01   3.3237671e-01
   3.8861337e-01   3.3152026e-01
   4.0131447e-01   3.3066381e-01
   4.1147535e-01   3.2937913e-01
   4.2332971e-01   3.2895091e-01
   4.3433733e-01   3.2766623e-01
   4.4195800e-01   3.2723801e-01
   4.5042540e-01   3.2680978e-01
   4.5750701e-01   3.2621795e-01
   4.7359507e-01   3.2493327e-01
   4.8883639e-01   3.2493327e-01
   4.9984401e-01   3.2364860e-01
   5.0915815e-01   3.2279215e-01
   5.2185925e-01   3.2193569e-01
   5.3371361e-01   3.2107924e-01
   5.5403537e-01   3.2022279e-01
   5.6334951e-01   3.1936634e-01
   5.7943758e-01   3.1850989e-01
   5.9129194e-01   3.1765344e-01
   6.0399304e-01   3.1636877e-01
   6.1669414e-01   3.1551232e-01
   6.3108872e-01   3.1465587e-01
   6.4971700e-01   3.1379942e-01
   6.6749854e-01   3.1251474e-01
   6.8189312e-01   3.1165829e-01
   6.9544096e-01   3.1165829e-01
   7.0644858e-01   3.1080184e-01
   7.1914968e-01   3.0994539e-01
   7.3100404e-01   3.0866072e-01
   7.4539863e-01   3.0780427e-01
   7.6826061e-01   3.0694781e-01
   7.9281607e-01   3.0609136e-01
   8.1229109e-01   3.0566314e-01
   8.3769329e-01   3.0395024e-01
   8.5293461e-01   3.0395024e-01
   8.7071615e-01   3.0309379e-01
   8.9103791e-01   3.0223734e-01
   9.1051294e-01   3.0180911e-01
   9.2744774e-01   3.0095266e-01
   9.3422166e-01   3.0009621e-01
   9.5427604e-01   3.0015075e-01
   9.6782388e-01   2.9929430e-01
   9.7629128e-01   2.9929430e-01
   9.8814564e-01   2.9758140e-01
