# Supplementary material for: Tire-road friction estimation and traction control strategy for motorized electric vehicle
Source: PLoS One. 2017 Jun 29;12(6):e0179526. doi: 10.1371/journal.pone.0179526 (PMC5491023; doi:10.1371/journal.pone.0179526)
Supplement: S1 File — (ZIP) [file pone.0179526.s001.zip › S1_File/Fig7Adhesion characteristics of Road I_angle5.txt]

   1.6916896e-03   7.7195166e-03
   2.5375344e-03   1.4581309e-02
   2.5375344e-03   1.9727654e-02
   2.5375344e-03   2.7447170e-02
   2.5375344e-03   4.3743928e-02
   2.5375344e-03   4.9747996e-02
   3.3833791e-03   3.4737825e-02
   3.3833791e-03   5.5752064e-02
   5.0750687e-03   6.4758167e-02
   6.7667583e-03   7.2906546e-02
   7.6126031e-03   8.0626062e-02
   7.6126031e-03   8.4485821e-02
   7.6126031e-03   9.1776475e-02
   1.0150137e-02   9.9924854e-02
   1.0995982e-02   1.0550006e-01
   1.0995982e-02   1.1150413e-01
   1.0995982e-02   1.2780089e-01
   1.0995982e-02   1.3466268e-01
   1.0995982e-02   1.3852244e-01
   1.1841827e-02   1.1707934e-01
   1.1841827e-02   1.2265454e-01
   1.1841827e-02   1.4667082e-01
   1.2687672e-02   1.5310375e-01
   1.3533517e-02   1.5696350e-01
   1.4379361e-02   1.6168099e-01
   1.4379361e-02   1.8140864e-01
   1.5225206e-02   1.7068709e-01
   1.5225206e-02   1.7669116e-01
   1.6066369e-02   1.8480747e-01
   1.6066369e-02   1.8823836e-01
   1.6066369e-02   1.9038267e-01
   1.6066369e-02   1.9424243e-01
   1.6066369e-02   1.9810219e-01
   1.6912213e-02   2.0153309e-01
   1.7758058e-02   2.0667943e-01
   1.7758058e-02   2.0968147e-01
   1.7758058e-02   2.1354122e-01
   1.7758058e-02   2.1611440e-01
   1.8603903e-02   2.1997416e-01
   2.0295592e-02   2.2469164e-01
   2.2833127e-02   2.2983798e-01
   2.2833127e-02   2.3284002e-01
   2.2833127e-02   2.3712864e-01
   2.3678972e-02   2.4098839e-01
   2.5370661e-02   2.4570588e-01
   2.6216506e-02   2.4956564e-01
   2.7062351e-02   2.5342539e-01
   3.0445730e-02   2.5985832e-01
   3.1291575e-02   2.6500467e-01
   3.2137420e-02   2.6972215e-01
   3.2983264e-02   2.7358191e-01
   3.4674954e-02   2.8044370e-01
   3.4674954e-02   2.9073639e-01
   3.5520799e-02   2.9373843e-01
   3.6366643e-02   2.8516118e-01
   3.7212488e-02   2.9888477e-01
   3.8058333e-02   3.0360225e-01
   3.8904178e-02   3.0617542e-01
   3.9750023e-02   3.0917746e-01
   4.3133402e-02   3.1689697e-01
   4.4825091e-02   3.2161446e-01
   4.9054315e-02   3.2633194e-01
   5.2437694e-02   3.3147828e-01
   5.4129384e-02   3.3705349e-01
   5.7512763e-02   3.4177097e-01
   6.1741987e-02   3.4691732e-01
   6.9354590e-02   3.5206366e-01
   7.4429659e-02   3.5506570e-01
   7.8658883e-02   3.5763887e-01
   8.7117331e-02   3.5978318e-01
   9.4729934e-02   3.6149863e-01
   1.0657176e-01   3.6364294e-01
   1.1756774e-01   3.6535838e-01
   1.2433450e-01   3.6450066e-01
   1.3533048e-01   3.6492952e-01
   1.4378893e-01   3.6492952e-01
   1.5732245e-01   3.6450066e-01
   1.7001012e-01   3.6278521e-01
   1.7846857e-01   3.6235635e-01
   1.9284793e-01   3.6149863e-01
   2.1399405e-01   3.5849659e-01
   2.2329834e-01   3.5763887e-01
   2.3344848e-01   3.5678114e-01
   2.4698200e-01   3.5506570e-01
   2.5966967e-01   3.5377911e-01
   2.6728227e-01   3.5292139e-01
   2.8335332e-01   3.5206366e-01
   2.9519515e-01   3.5120594e-01
   3.0872867e-01   3.4906163e-01
   3.2057049e-01   3.4734618e-01
   3.3410401e-01   3.4520187e-01
   3.3833323e-01   3.4434415e-01
   3.5102090e-01   3.4305756e-01
   3.5778766e-01   3.4219984e-01
   3.6709196e-01   3.4134211e-01
   3.7893378e-01   3.4005552e-01
   3.8992976e-01   3.3876894e-01
   4.0092575e-01   3.3791121e-01
   4.1107588e-01   3.3705349e-01
   4.1868849e-01   3.3619577e-01
   4.2993752e-01   3.3579421e-01
   4.3839597e-01   3.3407877e-01
   4.4600857e-01   3.3364990e-01
   4.5446702e-01   3.3279218e-01
   4.6715469e-01   3.3107673e-01
   4.7476729e-01   3.3107673e-01
   4.8322574e-01   3.3021901e-01
   4.9253003e-01   3.2893242e-01
   5.0690940e-01   3.2893242e-01
   5.1621369e-01   3.2721697e-01
   5.2720967e-01   3.2721697e-01
   5.3735981e-01   3.2507266e-01
   5.4835579e-01   3.2421494e-01
   5.6019762e-01   3.2335721e-01
   5.7457698e-01   3.2249949e-01
   5.8641881e-01   3.2249949e-01
   5.9741479e-01   3.2121290e-01
   6.1094831e-01   3.2035518e-01
   6.2363598e-01   3.1949746e-01
   6.3632365e-01   3.1863973e-01
   6.5662392e-01   3.1735315e-01
   6.6677406e-01   3.1649542e-01
   6.7946173e-01   3.1649542e-01
   6.9299525e-01   3.1563770e-01
   7.0145370e-01   3.1477997e-01
   7.1329552e-01   3.1349339e-01
   7.2344566e-01   3.1263566e-01
   7.3444164e-01   3.1263566e-01
   7.4712932e-01   3.1177794e-01
   7.6150868e-01   3.1092022e-01
   7.7419635e-01   3.0963363e-01
   7.8603818e-01   3.0963363e-01
   8.0295507e-01   3.0791818e-01
   8.1818028e-01   3.0706046e-01
   8.3171379e-01   3.0663160e-01
   8.4609316e-01   3.0577387e-01
   8.6808512e-01   3.0491615e-01
   8.8415617e-01   3.0320070e-01
   8.9853553e-01   3.0320070e-01
   9.1968165e-01   3.0234297e-01
   9.4082777e-01   3.0105639e-01
   9.5436129e-01   3.0019866e-01
   9.6510890e-01   3.0205874e-01
   9.7441320e-01   3.0120102e-01
   9.8371749e-01   3.0034329e-01
   9.9133009e-01   3.0034329e-01
