# Supplementary material for: Tire-road friction estimation and traction control strategy for motorized electric vehicle
Source: PLoS One. 2017 Jun 29;12(6):e0179526. doi: 10.1371/journal.pone.0179526 (PMC5491023; doi:10.1371/journal.pone.0179526)
Supplement: S1 File — (ZIP) [file pone.0179526.s001.zip › S1_File/Fig8Vehicle Speed Variation_w.txt]

   3.9239730e-02   4.3233028e-01
   9.1559371e-02   7.7767902e-01
   1.3079910e-01   1.1805859e+00
   1.6349888e-01   1.6410509e+00
   1.9619865e-01   2.0439578e+00
   2.6159820e-01   2.6195390e+00
   3.2045780e-01   3.1951202e+00
   3.7931739e-01   3.7131434e+00
   4.3163703e-01   4.4613990e+00
   4.9703658e-01   5.0369802e+00
   5.6243613e-01   5.6701196e+00
   6.2783568e-01   6.3608171e+00
   6.9323523e-01   6.9363983e+00
   7.3901492e-01   7.4544214e+00
   8.0441447e-01   8.1451189e+00
   8.7635398e-01   8.8933745e+00
   9.3521357e-01   9.4113976e+00
   9.8099326e-01   9.9294208e+00
   1.0398529e+00   1.0677676e+01
   1.1052524e+00   1.1368374e+01
   1.1510321e+00   1.1771281e+01
   1.2033517e+00   1.2404420e+01
   1.2556714e+00   1.2922443e+01
   1.2949111e+00   1.3440466e+01
   1.3537707e+00   1.4073606e+01
   1.3995504e+00   1.4591629e+01
   1.4584100e+00   1.5109652e+01
   1.5303495e+00   1.5915466e+01
   1.5761292e+00   1.6375931e+01
   1.6415287e+00   1.6951512e+01
   1.6873084e+00   1.7411977e+01
   1.7265481e+00   1.7814884e+01
   1.7592479e+00   1.8217791e+01
   1.8050276e+00   1.8793372e+01
   1.8508073e+00   1.9253837e+01
   1.8900470e+00   1.9771860e+01
   1.9423666e+00   2.0347441e+01
   1.9881463e+00   2.0520116e+01
   2.0404660e+00   2.1095697e+01
   2.0600858e+00   2.1325929e+01
   2.1254854e+00   2.1786394e+01
   2.1712651e+00   2.2304417e+01
   2.2235847e+00   2.2707324e+01
   2.2497445e+00   2.3167789e+01
   2.2824443e+00   2.3455580e+01
   2.3151441e+00   2.3743371e+01
   2.3516540e+00   2.4429360e+01
   2.3843538e+00   2.4717150e+01
   2.4170536e+00   2.5235173e+01
   2.4759132e+00   2.5638080e+01
   2.5347728e+00   2.6156103e+01
   2.5674726e+00   2.6559010e+01
   2.6067123e+00   2.7077033e+01
   2.6459520e+00   2.7422382e+01
   2.6917317e+00   2.7825289e+01
   2.7440514e+00   2.8228196e+01
   2.8029109e+00   2.8746219e+01
   2.8421507e+00   2.9264242e+01
   2.9010103e+00   2.9782265e+01
   2.9402500e+00   3.0242730e+01
   2.9860297e+00   3.0818311e+01
   3.0383493e+00   3.1336334e+01
   3.0775891e+00   3.1796799e+01
   3.1233687e+00   3.2314823e+01
   3.1626085e+00   3.2717729e+01
   3.2018482e+00   3.3120636e+01
   3.2410879e+00   3.3523543e+01
   3.2868676e+00   3.3984008e+01
   3.3588071e+00   3.4617147e+01
   3.3980469e+00   3.4847380e+01
   3.4438265e+00   3.5365403e+01
   3.4961462e+00   3.5998542e+01
   3.5223060e+00   3.6286333e+01
   3.5811656e+00   3.6919472e+01
   3.6204053e+00   3.7437496e+01
   3.6661850e+00   3.7955519e+01
   3.6988848e+00   3.8358426e+01
   3.7446645e+00   3.8818891e+01
   3.7904442e+00   3.8991565e+01
   3.8427638e+00   3.9624704e+01
   3.8820035e+00   4.0027611e+01
   3.9277832e+00   4.0430518e+01
   3.9670229e+00   4.0833425e+01
   3.9997227e+00   4.1351448e+01
   4.0324225e+00   4.1696797e+01
   4.0585823e+00   4.2099704e+01
   4.1043620e+00   4.2502610e+01
   4.1632216e+00   4.2963075e+01
   4.2090013e+00   4.3538657e+01
   4.2417011e+00   4.4056680e+01
   4.2809408e+00   4.4402029e+01
   4.3267205e+00   4.4920052e+01
   4.3594202e+00   4.5322959e+01
   4.4182798e+00   4.5725865e+01
   4.4575196e+00   4.6071214e+01
   4.4771394e+00   4.6243889e+01
   4.5032993e+00   4.6474121e+01
   4.5294591e+00   4.6761912e+01
   4.5556189e+00   4.7279935e+01
   4.6079385e+00   4.7740400e+01
   4.6275584e+00   4.7913074e+01
   4.6667981e+00   4.8200865e+01
   4.7125778e+00   4.8431097e+01
   4.7648975e+00   4.8661330e+01
   4.8564568e+00   4.9006678e+01
   4.9545562e+00   4.9064237e+01
   5.0003358e+00   4.9179353e+01
   5.0722753e+00   4.9294469e+01
   5.2096144e+00   4.9294469e+01
   5.2880939e+00   4.9352027e+01
   5.3796532e+00   4.9639818e+01
   5.4188930e+00   4.9697376e+01
   5.4581327e+00   4.9754934e+01
   5.5104523e+00   4.9754934e+01
   5.5562320e+00   4.9754934e+01
   5.6020117e+00   4.9754934e+01
   5.6739512e+00   4.9754934e+01
   5.7420805e+00   4.9902611e+01
   5.8532598e+00   5.0017727e+01
   5.9121194e+00   4.9902611e+01
   6.0429185e+00   4.9902611e+01
   6.1279379e+00   4.9902611e+01
   6.1802575e+00   4.9902611e+01
   6.3110566e+00   4.9902611e+01
   6.3960760e+00   4.9902611e+01
   6.4680155e+00   5.0017727e+01
   6.5791948e+00   5.0247960e+01
   6.6642142e+00   5.0247960e+01
   6.7753934e+00   5.0247960e+01
   6.8865727e+00   5.0247960e+01
   6.9846720e+00   5.0247960e+01
   7.0827713e+00   5.0247960e+01
   7.1808706e+00   5.0132843e+01
   7.3116697e+00   5.0132843e+01
   7.4293889e+00   5.0132843e+01
   7.5340282e+00   5.0132843e+01
   7.6517474e+00   5.0132843e+01
   7.7563867e+00   5.0132843e+01
   7.8414061e+00   5.0132843e+01
   7.8871858e+00   5.0247960e+01
