# Supplementary material for: Tire-road friction estimation and traction control strategy for motorized electric vehicle
Source: PLoS One. 2017 Jun 29;12(6):e0179526. doi: 10.1371/journal.pone.0179526 (PMC5491023; doi:10.1371/journal.pone.0179526)
Supplement: S1 File — (ZIP) [file pone.0179526.s001.zip › S1_File/Fig8Vehicle Speed Variation_wo.txt]

   5.8871627e-02   4.5042661e-01
   1.3736713e-01   1.0259949e+00
   1.9623876e-01   1.6015631e+00
   2.5511038e-01   2.1195746e+00
   3.1398201e-01   2.5224724e+00
   3.5977105e-01   3.0980406e+00
   4.0556010e-01   3.8462794e+00
   4.4480785e-01   4.1916203e+00
   4.8405560e-01   4.7096318e+00
   5.4946852e-01   5.2852000e+00
   5.9525756e-01   5.7456546e+00
   6.8029436e-01   6.3787797e+00
   7.1954211e-01   6.9543480e+00
   8.1112020e-01   7.7025867e+00
   8.6999182e-01   8.3357118e+00
   9.4848733e-01   9.1415074e+00
   1.0139002e+00   9.7170757e+00
   1.0596893e+00   1.0119973e+01
   1.1185609e+00   1.0753099e+01
   1.1839738e+00   1.1443780e+01
   1.2232216e+00   1.1846678e+01
   1.2820932e+00   1.2364690e+01
   1.3802126e+00   1.3228042e+01
   1.4390842e+00   1.3746054e+01
   1.4783320e+00   1.4379179e+01
   1.5241210e+00   1.4954747e+01
   1.5633688e+00   1.5472758e+01
   1.6353230e+00   1.5990770e+01
   1.7072772e+00   1.7026793e+01
   1.7988553e+00   1.7775031e+01
   1.8708095e+00   1.8293043e+01
   1.9296811e+00   1.9329066e+01
   2.0016353e+00   1.9674407e+01
   2.0408831e+00   2.0134861e+01
   2.0997547e+00   2.0767986e+01
   2.1651676e+00   2.1055770e+01
   2.1913328e+00   2.1516225e+01
   2.2763696e+00   2.2494691e+01
   2.3417825e+00   2.3012703e+01
   2.4202780e+00   2.3530714e+01
   2.4595258e+00   2.3933612e+01
   2.5018168e+00   2.4532138e+01
   2.5606884e+00   2.4935036e+01
   2.6064775e+00   2.5510604e+01
   2.6588078e+00   2.5913502e+01
   2.7307620e+00   2.6661741e+01
   2.7830924e+00   2.7179752e+01
   2.8550466e+00   2.7812877e+01
   2.9008356e+00   2.8446003e+01
   2.9597072e+00   2.9021571e+01
   3.0251202e+00   2.9539582e+01
   3.0774505e+00   3.0230264e+01
   3.1624873e+00   3.0805832e+01
   3.2279002e+00   3.1438957e+01
   3.2867718e+00   3.2187196e+01
   3.3718086e+00   3.2935435e+01
   3.4110564e+00   3.3280776e+01
   3.4568454e+00   3.3798787e+01
   3.4830106e+00   3.4201685e+01
   3.5157170e+00   3.4662140e+01
   3.5549648e+00   3.5122594e+01
   3.6269190e+00   3.5640606e+01
   3.7054145e+00   3.6388845e+01
   3.7839100e+00   3.6964413e+01
   3.8296991e+00   3.7424867e+01
   3.9016533e+00   3.8173106e+01
   3.9343597e+00   3.8576004e+01
   4.0063139e+00   3.9209129e+01
   4.0586443e+00   3.9842254e+01
   4.1371398e+00   4.0648050e+01
   4.2156353e+00   4.1281175e+01
   4.2614243e+00   4.1684073e+01
   4.3202959e+00   4.2317198e+01
   4.3791676e+00   4.2835209e+01
   4.4314979e+00   4.3353221e+01
   4.4969108e+00   4.3871232e+01
   4.5361586e+00   4.4389243e+01
   4.5884889e+00   4.4907255e+01
   4.6800670e+00   4.5540380e+01
   4.7323973e+00   4.5943278e+01
   4.8043515e+00   4.6461289e+01
   4.8632232e+00   4.6979301e+01
   4.9220948e+00   4.7382198e+01
   4.9613426e+00   4.7612426e+01
   5.0202142e+00   4.8015323e+01
   5.0856271e+00   4.8360664e+01
   5.1575813e+00   4.8763562e+01
   5.2295355e+00   4.9166460e+01
   5.2818659e+00   4.9511801e+01
   5.3341962e+00   4.9914699e+01
   5.4061504e+00   5.0029812e+01
   5.4584807e+00   5.0432710e+01
   5.5173524e+00   5.0720494e+01
   5.5827653e+00   5.1008278e+01
   5.6612608e+00   5.1296063e+01
   5.7397563e+00   5.1353619e+01
   5.8051692e+00   5.1353619e+01
   5.8902060e+00   5.1180949e+01
   5.9098299e+00   5.1123392e+01
   5.9752428e+00   5.0950722e+01
   6.0668209e+00   5.0835608e+01
   6.1453164e+00   5.0835608e+01
   6.2499771e+00   5.0720494e+01
   6.3023074e+00   5.0605381e+01
   6.4135094e+00   5.0605381e+01
   6.4658397e+00   5.0547824e+01
   6.5443352e+00   5.0547824e+01
   6.5901242e+00   5.0490267e+01
   6.6359133e+00   5.0490267e+01
   6.7244481e+00   5.0342417e+01
   6.8487326e+00   5.0457530e+01
   6.9076043e+00   5.0457530e+01
   7.0253475e+00   5.0457530e+01
   7.1300082e+00   5.0342417e+01
   7.2412101e+00   5.0342417e+01
   7.3393295e+00   5.0227303e+01
   7.4374489e+00   5.0169746e+01
   7.5486509e+00   5.0169746e+01
   7.6598528e+00   5.0169746e+01
   7.7710548e+00   5.0169746e+01
   7.8953393e+00   5.0054632e+01
   7.9411284e+00   5.0054632e+01
