# Supplementary material for: Tire-road friction estimation and traction control strategy for motorized electric vehicle
Source: PLoS One. 2017 Jun 29;12(6):e0179526. doi: 10.1371/journal.pone.0179526 (PMC5491023; doi:10.1371/journal.pone.0179526)
Supplement: S1 File — (ZIP) [file pone.0179526.s001.zip › S1_File/Fig9Wheel rotating speed without TCS control_front.txt]

   1.0129881e-01   2.7182712e-01
   1.8627239e-01   4.6694567e-01
   2.2489675e-01   7.4011163e-01
   2.7124597e-01   1.0523013e+00
   3.2532007e-01   1.3254673e+00
   3.5621955e-01   1.5596095e+00
   3.7939417e-01   1.7937518e+00
   4.1801852e-01   2.1449651e+00
   4.4119313e-01   2.4181311e+00
   4.7209262e-01   2.6522734e+00
   5.1071697e-01   2.8473919e+00
   5.5706620e-01   3.2376290e+00
   5.8796568e-01   3.5498187e+00
   6.1114029e-01   3.9010320e+00
   6.4976465e-01   4.2912691e+00
   6.8066413e-01   4.5644351e+00
   7.1156361e-01   4.8376010e+00
   7.3473823e-01   5.1888144e+00
   7.6563771e-01   5.3839330e+00
   8.0426207e-01   5.6961226e+00
   8.2743668e-01   5.9692886e+00
   8.5061129e-01   6.2034309e+00
   8.9696052e-01   6.5156205e+00
   9.3558487e-01   6.8668339e+00
   9.7420923e-01   7.2180473e+00
   1.0051087e+00   7.5302370e+00
   1.0746325e+00   7.9204740e+00
   1.1132569e+00   8.1936400e+00
   1.1287066e+00   8.5058297e+00
   1.1982305e+00   8.7009482e+00
   1.2291300e+00   8.9350905e+00
   1.2677543e+00   9.2472801e+00
   1.3063787e+00   9.6375172e+00
   1.3604528e+00   9.8326358e+00
   1.3990771e+00   1.0261897e+01
   1.4222517e+00   1.0691157e+01
   1.4763258e+00   1.1003347e+01
   1.5149502e+00   1.1432608e+01
   1.5612994e+00   1.1744797e+01
   1.6153735e+00   1.2135035e+01
   1.7080720e+00   1.2993556e+01
   1.7775958e+00   1.3422817e+01
   1.8007704e+00   1.3969149e+01
   1.8471196e+00   1.4398410e+01
   1.9166435e+00   1.4944742e+01
   1.9552678e+00   1.5256931e+01
   1.9938922e+00   1.5530097e+01
   2.1252150e+00   1.6310571e+01
   2.1483896e+00   1.6583737e+01
   2.1870140e+00   1.6934951e+01
   2.2101886e+00   1.7169093e+01
   2.2410881e+00   1.7637378e+01
   2.2874373e+00   1.8027615e+01
   2.3492362e+00   1.8495899e+01
   2.3955855e+00   1.8847112e+01
   2.4651093e+00   1.9354421e+01
   2.5191834e+00   1.9822705e+01
   2.5655326e+00   2.0134895e+01
   2.5964321e+00   2.0369037e+01
   2.6199968e+00   2.0745187e+01
   2.6663460e+00   2.1096401e+01
   2.7281450e+00   2.1330543e+01
   2.7590444e+00   2.1837851e+01
   2.8285683e+00   2.2228088e+01
   2.8671926e+00   2.2696373e+01
   2.9058170e+00   2.3008562e+01
   2.9830657e+00   2.3359776e+01
   3.0216901e+00   2.3789037e+01
   3.0603144e+00   2.4218297e+01
   3.1298383e+00   2.4569511e+01
   3.1761875e+00   2.5154866e+01
   3.2225367e+00   2.5623151e+01
   3.2611611e+00   2.6091435e+01
   3.3075103e+00   2.6442649e+01
   3.3693093e+00   2.6871910e+01
   3.3924839e+00   2.7340194e+01
   3.4697326e+00   2.7652384e+01
   3.5315315e+00   2.8159692e+01
   3.5933305e+00   2.8549929e+01
   3.6319549e+00   2.8862119e+01
   3.6474046e+00   2.9252356e+01
   3.7014787e+00   2.9603569e+01
   3.7323782e+00   3.0032830e+01
   3.7632777e+00   3.0305996e+01
   3.8173518e+00   3.0657209e+01
   3.8559761e+00   3.0930375e+01
   3.9023253e+00   3.1359636e+01
   3.9409497e+00   3.1593778e+01
   3.9718492e+00   3.1866944e+01
   4.0027487e+00   3.2374253e+01
   4.0336481e+00   3.2647418e+01
   4.0954471e+00   3.2920584e+01
   4.1263466e+00   3.3193750e+01
   4.1495212e+00   3.3544964e+01
   4.1958704e+00   3.3896177e+01
   4.2576694e+00   3.4403485e+01
   4.2885689e+00   3.4754699e+01
   4.3271932e+00   3.5183960e+01
   4.3889922e+00   3.5613220e+01
   4.4276166e+00   3.5886386e+01
   4.4971404e+00   3.6042481e+01
   4.5357648e+00   3.6120529e+01
   4.5743891e+00   3.6120529e+01
   4.6363040e+00   3.5966471e+01
   4.6749283e+00   3.5654281e+01
   4.7290024e+00   3.5342092e+01
   4.7676268e+00   3.5146973e+01
   4.8062511e+00   3.4756736e+01
   4.8603252e+00   3.4327475e+01
   4.8834999e+00   3.4015286e+01
   4.9143993e+00   3.3507977e+01
   4.9452988e+00   3.3156764e+01
   4.9684734e+00   3.2688480e+01
   4.9839232e+00   3.2337266e+01
   5.0148227e+00   3.1751911e+01
   5.0534470e+00   3.1166555e+01
   5.0766216e+00   3.0815342e+01
   5.1075211e+00   3.0269010e+01
   5.1306957e+00   2.9761701e+01
   5.1693201e+00   2.9215369e+01
   5.2002196e+00   2.8630014e+01
   5.2156693e+00   2.8200753e+01
   5.2311190e+00   2.7498326e+01
   5.2697434e+00   2.6951994e+01
   5.2774683e+00   2.6522734e+01
   5.3160926e+00   2.5976402e+01
   5.3238175e+00   2.5547141e+01
   5.3238175e+00   2.5039833e+01
   5.3392672e+00   2.4415453e+01
   5.3469921e+00   2.3791074e+01
   5.3933413e+00   2.3439861e+01
   5.4010662e+00   2.3127671e+01
   5.4165160e+00   2.2659386e+01
   5.4242408e+00   2.1956960e+01
   5.4628652e+00   2.1488675e+01
   5.4705900e+00   2.1059414e+01
   5.4937647e+00   2.0669177e+01
   5.5169393e+00   2.0317964e+01
   5.5169393e+00   1.9927727e+01
   5.5169393e+00   1.9498466e+01
   5.5246641e+00   1.9030181e+01
   5.5555636e+00   1.8639944e+01
   5.5632885e+00   1.8171660e+01
   5.5864631e+00   1.7547281e+01
   5.6019129e+00   1.7235091e+01
   5.6019129e+00   1.6766806e+01
   5.6096377e+00   1.6415593e+01
   5.6096377e+00   1.6064380e+01
   5.6328123e+00   1.5518048e+01
   5.6405372e+00   1.5166834e+01
   5.6714367e+00   1.4854645e+01
   5.6946113e+00   1.4659526e+01
   5.7100610e+00   1.4503431e+01
   5.7409605e+00   1.4425384e+01
   5.8182092e+00   1.4230265e+01
   5.9340823e+00   1.4152218e+01
   6.0267808e+00   1.4074170e+01
   6.1658284e+00   1.3996123e+01
   6.3666751e+00   1.3996123e+01
   6.5366222e+00   1.3996123e+01
   6.6447704e+00   1.3996123e+01
   6.8147176e+00   1.3996123e+01
   7.0310140e+00   1.3996123e+01
   7.2164109e+00   1.3996123e+01
   7.3709083e+00   1.3996123e+01
   7.5717549e+00   1.3996123e+01
   7.7417021e+00   1.3996123e+01
   7.8961995e+00   1.3996123e+01
