# Supplementary material for: Tire-road friction estimation and traction control strategy for motorized electric vehicle
Source: PLoS One. 2017 Jun 29;12(6):e0179526. doi: 10.1371/journal.pone.0179526 (PMC5491023; doi:10.1371/journal.pone.0179526)
Supplement: S1 File — (ZIP) [file pone.0179526.s001.zip › S1_File/Fig9Wheel rotating speed without TCS control_rear.txt]

   1.1052749e-01   4.2994689e-01
   1.6460159e-01   6.6432035e-01
   2.4957517e-01   7.4244484e-01
   3.4999849e-01   1.0549428e+00
   3.8862285e-01   1.1330673e+00
   4.9677104e-01   1.4455652e+00
   5.5857001e-01   1.6408765e+00
   6.0491923e-01   1.7971254e+00
   6.8989281e-01   2.0314989e+00
   7.2079230e-01   2.2268101e+00
   8.2894049e-01   2.5002458e+00
   9.2163894e-01   2.6955570e+00
   9.9888765e-01   2.9689927e+00
   1.0993110e+00   3.2424285e+00
   1.2151840e+00   3.6330509e+00
   1.3078825e+00   3.8283621e+00
   1.4237556e+00   4.1799223e+00
   1.5241789e+00   4.5314825e+00
   1.6014276e+00   4.8049182e+00
   1.7173006e+00   4.9611672e+00
   1.8099991e+00   5.2736651e+00
   1.9490468e+00   5.6642876e+00
   2.0649198e+00   6.0158478e+00
   2.1344437e+00   6.3283457e+00
   2.1730680e+00   6.4845947e+00
   2.2503167e+00   6.7189682e+00
   2.3043908e+00   6.9142794e+00
   2.4048142e+00   7.2267773e+00
   2.4897877e+00   7.4220886e+00
   2.5979359e+00   7.6955243e+00
   2.6983593e+00   7.9298977e+00
   2.7678831e+00   8.2033334e+00
   2.8374069e+00   8.3986447e+00
   2.9301054e+00   8.6720804e+00
   3.0150790e+00   8.9455161e+00
   3.0768779e+00   9.1017650e+00
   3.1618515e+00   9.3752008e+00
   3.2236505e+00   9.5314497e+00
   3.3240738e+00   9.8048854e+00
   3.4013225e+00   1.0000197e+01
   3.4785712e+00   1.0351757e+01
   3.5171956e+00   1.0429881e+01
   3.5867194e+00   1.0703317e+01
   3.6639681e+00   1.0859566e+01
   3.7566666e+00   1.1054877e+01
   3.8416401e+00   1.1289251e+01
   3.9343386e+00   1.1679873e+01
   3.9806878e+00   1.1836122e+01
   4.0347619e+00   1.2031433e+01
   4.1120106e+00   1.2265807e+01
   4.1815345e+00   1.2461118e+01
   4.2433334e+00   1.2539243e+01
   4.2819578e+00   1.2695491e+01
   4.3128573e+00   1.2734554e+01
   4.4157223e+00   1.2925815e+01
   4.4697964e+00   1.2886753e+01
   4.5084207e+00   1.2925815e+01
   4.5702197e+00   1.3003940e+01
   4.6088441e+00   1.3043002e+01
   4.6860928e+00   1.3160189e+01
   4.7401669e+00   1.3277376e+01
   4.8096907e+00   1.3355500e+01
   4.8637648e+00   1.3394562e+01
   4.9873627e+00   1.3433625e+01
   5.0259871e+00   1.3628936e+01
   5.0955109e+00   1.3746122e+01
   5.1727596e+00   1.3746122e+01
   5.2422835e+00   1.3902371e+01
   5.3504317e+00   1.3941434e+01
   5.4276804e+00   1.4019558e+01
   5.5049291e+00   1.4097683e+01
   5.5744529e+00   1.4175807e+01
   5.6594265e+00   1.4214869e+01
   5.7598498e+00   1.4253932e+01
   5.8370985e+00   1.4253932e+01
   5.8834478e+00   1.4253932e+01
   5.9761462e+00   1.4097683e+01
   6.0302203e+00   1.4019558e+01
   6.0997442e+00   1.4019558e+01
   6.1615431e+00   1.4019558e+01
   6.2619664e+00   1.4019558e+01
   6.3314903e+00   1.4097683e+01
   6.4396385e+00   1.4097683e+01
   6.5477867e+00   1.4097683e+01
   6.6173105e+00   1.4097683e+01
   6.7177338e+00   1.4097683e+01
   6.8336069e+00   1.4097683e+01
   6.9263053e+00   1.4019558e+01
   7.0035541e+00   1.4019558e+01
   7.1039774e+00   1.4019558e+01
   7.2198504e+00   1.4019558e+01
   7.3125489e+00   1.4019558e+01
   7.3666230e+00   1.4019558e+01
   7.4284220e+00   1.4019558e+01
   7.4824960e+00   1.4019558e+01
   7.5596824e+00   1.4097595e+01
   7.6601057e+00   1.4136657e+01
   7.7837036e+00   1.4136657e+01
   7.8609523e+00   1.4136657e+01
   7.9227513e+00   1.4136657e+01
